# Supplementary material for: Induction of Cyp2e1 contributes to asparaginase-induced hepatocyte sensitization to lipotoxicity
Source: Acta Pharm Sin B. 2024 Nov 7;15(2):963–72. doi: 10.1016/j.apsb.2024.11.002 (PMC11959929; doi:10.1016/j.apsb.2024.11.002)
Supplement: Multimedia component 2 [file mmc2.xlsx]

## Sheet: Sheet1
gene_id	Mean_P_ASNase+PalmiticAcid	Mean_PalmiticAcid	log2FoldChange	pvalue	gene_name	gene_chr	gene_start	gene_end	gene_strand	gene_length	gene_biotype	gene_description
ENSMUSG00000017007	224.6	84.9512	1.40487	6.03923e-09	Rbpjl	2	164403141	164415448	+	5732	protein_coding	recombination signal binding protein for immunoglobulin kappa J region-like [Source:MGI Symbol;Acc:MGI:1196616]
ENSMUSG00000005547	7108.37	5084.36	0.483567	1.4282e-07	Cyp2a5	7	26835305	26843548	+	2073	protein_coding	cytochrome P450, family 2, subfamily a, polypeptide 5 [Source:MGI Symbol;Acc:MGI:88597]
ENSMUSG00000022674	340.659	145.774	1.22786	1.50227e-06	Ube2v2	16	15552077	15595773	-	7132	protein_coding	ubiquitin-conjugating enzyme E2 variant 2 [Source:MGI Symbol;Acc:MGI:1917870]
ENSMUSG00000003344	3634.87	2639.72	0.461445	4.35772e-06	Btbd2	10	80642617	80657071	-	3586	protein_coding	BTB (POZ) domain containing 2 [Source:MGI Symbol;Acc:MGI:1933831]
ENSMUSG00000058207	8547.3	6389.63	0.419791	6.8346e-05	Serpina3k	12	104338486	104346144	+	2057	protein_coding	serine (or cysteine) peptidase inhibitor, clade A, member 3K [Source:MGI Symbol;Acc:MGI:98377]
ENSMUSG00000020381	429.033	260.06	0.722399	9.84786e-05	Mrnip	11	50174444	50200115	+	2039	protein_coding	MRN complex interacting protein [Source:MGI Symbol;Acc:MGI:1915317]
ENSMUSG00000034158	3901.37	3021.76	0.368527	9.99823e-05	Lrrc58	16	37868389	37888858	+	8604	protein_coding	leucine rich repeat containing 58 [Source:MGI Symbol;Acc:MGI:2443542]
ENSMUSG00000011257	5966.37	4677.89	0.350883	0.000102355	Pabpc4	4	123262351	123298925	+	4027	protein_coding	poly(A) binding protein, cytoplasmic 4 [Source:MGI Symbol;Acc:MGI:2385206]
ENSMUSG00000110588	319.821	190.116	0.753224	0.000126075	Gm45774	8	94170748	94173412	-	2665	antisense	predicted gene 45774 [Source:MGI Symbol;Acc:MGI:5804889]
ENSMUSG00000020900	1538.88	1138.3	0.434964	0.000132657	Myh10	11	68691559	68816632	+	10458	protein_coding	myosin, heavy polypeptide 10, non-muscle [Source:MGI Symbol;Acc:MGI:1930780]
ENSMUSG00000064370	40760.5	32564.3	0.32389	0.000148599	mt-Cytb	MT	14145	15288	+	1144	protein_coding	mitochondrially encoded cytochrome b [Source:MGI Symbol;Acc:MGI:102501]
ENSMUSG00000072612	7481.83	5371.96	0.478128	0.000159212	Gm10382	5	125389322	125390554	+	1233	protein_coding	predicted gene 10382 [Source:MGI Symbol;Acc:MGI:3647829]
ENSMUSG00000110245	79.0066	27.3154	1.53874	0.000170603	Gm20100	8	11457471	11459742	-	2272	TEC	predicted gene, 20100 [Source:MGI Symbol;Acc:MGI:5012285]
ENSMUSG00000071497	220.635	86.7062	1.34764	0.000176001	Nutf2-ps1	19	53588204	53589067	-	864	protein_coding	nuclear transport factor 2, pseudogene 1 [Source:MGI Symbol;Acc:MGI:108008]
ENSMUSG00000027797	213.873	86.8589	1.29461	0.000200928	Dclk1	3	55242364	55539068	+	15296	protein_coding	doublecortin-like kinase 1 [Source:MGI Symbol;Acc:MGI:1330861]
ENSMUSG00000015656	55819.2	45354.4	0.299525	0.000277496	Hspa8	9	40800984	40810087	+	4301	protein_coding	heat shock protein 8 [Source:MGI Symbol;Acc:MGI:105384]
ENSMUSG00000046434	9536.84	7592.49	0.329016	0.000290875	Hnrnpa1	15	103240432	103246692	+	3153	protein_coding	heterogeneous nuclear ribonucleoprotein A1 [Source:MGI Symbol;Acc:MGI:104820]
ENSMUSG00000025991	2153.31	1670.26	0.366685	0.000293959	Cps1	1	67123026	67231259	+	5555	protein_coding	carbamoyl-phosphate synthetase 1 [Source:MGI Symbol;Acc:MGI:891996]
ENSMUSG00000038418	26464	20478.9	0.369906	0.000307729	Egr1	18	34859823	34864984	+	4484	protein_coding	early growth response 1 [Source:MGI Symbol;Acc:MGI:95295]
ENSMUSG00000022853	3881.17	2724.17	0.510513	0.000331764	Ehhadh	16	21761287	21787807	-	2981	protein_coding	enoyl-Coenzyme A, hydratase/3-hydroxyacyl Coenzyme A dehydrogenase [Source:MGI Symbol;Acc:MGI:1277964]
ENSMUSG00000044786	7601.6	5448.75	0.480511	0.000438117	Zfp36	7	28376784	28380253	-	3470	protein_coding	zinc finger protein 36 [Source:MGI Symbol;Acc:MGI:99180]
ENSMUSG00000027375	159.1	69.0804	1.20315	0.000443638	Mal	2	127633226	127656695	-	2778	protein_coding	myelin and lymphocyte protein, T cell differentiation protein [Source:MGI Symbol;Acc:MGI:892970]
ENSMUSG00000062151	104.767	34.2144	1.60649	0.000447913	Unc13c	9	73479422	73968966	-	8796	protein_coding	unc-13 homolog C [Source:MGI Symbol;Acc:MGI:2149021]
ENSMUSG00000064363	25953.6	20415	0.34634	0.000465754	mt-Nd4	MT	10167	11544	+	1378	protein_coding	mitochondrially encoded NADH dehydrogenase 4 [Source:MGI Symbol;Acc:MGI:102498]
ENSMUSG00000022283	17950.6	14569.5	0.301079	0.000499058	Pabpc1	15	36595661	36609668	-	6540	protein_coding	poly(A) binding protein, cytoplasmic 1 [Source:MGI Symbol;Acc:MGI:1349722]
ENSMUSG00000022548	189.559	83.0976	1.18529	0.000547446	Apod	16	31296192	31314808	-	2577	protein_coding	apolipoprotein D [Source:MGI Symbol;Acc:MGI:88056]
ENSMUSG00000067149	43.0089	10.2708	2.06421	0.000560538	Jchain	5	88519809	88527891	-	2517	protein_coding	immunoglobulin joining chain [Source:MGI Symbol;Acc:MGI:96493]
ENSMUSG00000026814	148.449	75.0784	0.98043	0.000611548	Eng	2	32646595	32682669	+	4048	protein_coding	endoglin [Source:MGI Symbol;Acc:MGI:95392]
ENSMUSG00000105703	436.216	295.758	0.560755	0.000627174	Gm43305	14	54292443	54297456	-	5014	processed_transcript	predicted gene 43305 [Source:MGI Symbol;Acc:MGI:5663442]
ENSMUSG00000033981	152.799	59.537	1.35472	0.000639016	Gria2	3	80681450	80802835	-	15548	protein_coding	glutamate receptor, ionotropic, AMPA2 (alpha 2) [Source:MGI Symbol;Acc:MGI:95809]
ENSMUSG00000032802	23353.3	18639.6	0.325238	0.000670133	Srxn1	2	152105516	152111376	+	2820	protein_coding	sulfiredoxin 1 homolog (S. cerevisiae) [Source:MGI Symbol;Acc:MGI:104971]
ENSMUSG00000026959	130.739	52.0552	1.32611	0.000781564	Grin1	2	25291181	25319187	-	9700	protein_coding	glutamate receptor, ionotropic, NMDA1 (zeta 1) [Source:MGI Symbol;Acc:MGI:95819]
ENSMUSG00000037419	153.532	73.8564	1.05093	0.000799549	Endod1	9	14353990	14381507	-	4645	protein_coding	endonuclease domain containing 1 [Source:MGI Symbol;Acc:MGI:1919196]
ENSMUSG00000064345	23780	19593.4	0.279421	0.000815281	mt-Nd2	MT	3914	4951	+	1038	protein_coding	mitochondrially encoded NADH dehydrogenase 2 [Source:MGI Symbol;Acc:MGI:102500]
ENSMUSG00000042388	69.3972	18.4881	1.90046	0.000837306	Dlgap3	4	127169204	127237022	+	4521	protein_coding	DLG associated protein 3 [Source:MGI Symbol;Acc:MGI:3039563]
ENSMUSG00000017740	306.325	153.692	0.992884	0.000953513	Slc12a5	2	164960802	164999731	+	7447	protein_coding	solute carrier family 12, member 5 [Source:MGI Symbol;Acc:MGI:1862037]
ENSMUSG00000026822	25596.7	21654.4	0.241314	0.000961142	Lcn2	2	32384633	32388252	-	2623	protein_coding	lipocalin 2 [Source:MGI Symbol;Acc:MGI:96757]
ENSMUSG00000097815	1867.99	1487.23	0.328987	0.000972288	Gm26809	6	18844220	18847360	+	2981	lincRNA	predicted gene, 26809 [Source:MGI Symbol;Acc:MGI:5477303]
ENSMUSG00000057098	61.4291	14.4263	2.07784	0.000978282	Ebf1	11	44617317	45008091	+	9756	protein_coding	early B cell factor 1 [Source:MGI Symbol;Acc:MGI:95275]
ENSMUSG00000049100	33.8469	4.40219	2.9147	0.000978551	Pcdh10	3	45378398	45435623	+	15888	protein_coding	protocadherin 10 [Source:MGI Symbol;Acc:MGI:1338042]
ENSMUSG00000032186	180.466	73.024	1.30339	0.000998784	Tmod2	9	75565621	75611325	-	11683	protein_coding	tropomodulin 2 [Source:MGI Symbol;Acc:MGI:1355335]
ENSMUSG00000074254	8570.21	6408.1	0.419409	0.0010088	Cyp2a4	7	26307169	26315088	+	1738	protein_coding	cytochrome P450, family 2, subfamily a, polypeptide 4 [Source:MGI Symbol;Acc:MGI:88596]
ENSMUSG00000046480	80.297	25.8036	1.62903	0.00102629	Scn4b	9	45138395	45154152	+	4982	protein_coding	sodium channel, type IV, beta [Source:MGI Symbol;Acc:MGI:2687406]
ENSMUSG00000042453	288.341	167.866	0.778772	0.00104797	Reln	5	21884454	22344702	-	23738	protein_coding	reelin [Source:MGI Symbol;Acc:MGI:103022]
ENSMUSG00000037443	3390.23	2652.41	0.354549	0.00106453	Cep85	4	134129858	134187112	-	5269	protein_coding	centrosomal protein 85 [Source:MGI Symbol;Acc:MGI:1917262]
ENSMUSG00000058975	288.252	141.52	1.02393	0.0011343	Kcnc1	7	46396497	46438704	+	9458	protein_coding	potassium voltage gated channel, Shaw-related subfamily, member 1 [Source:MGI Symbol;Acc:MGI:96667]
ENSMUSG00000034634	192.576	110.572	0.801729	0.00115279	Ly6d	15	74762056	74763620	-	744	protein_coding	lymphocyte antigen 6 complex, locus D [Source:MGI Symbol;Acc:MGI:96881]
ENSMUSG00000031762	395.922	260.281	0.604745	0.00124007	Mt2	8	94172664	94173568	+	588	protein_coding	metallothionein 2 [Source:MGI Symbol;Acc:MGI:97172]
ENSMUSG00000029832	185.473	111.958	0.72817	0.00128083	Nfe2l3	6	51432670	51458768	+	2973	protein_coding	nuclear factor, erythroid derived 2, like 3 [Source:MGI Symbol;Acc:MGI:1339958]
ENSMUSG00000037434	2272.55	1750.07	0.37717	0.00147793	Slc30a1	1	191906767	191913247	+	5244	protein_coding	solute carrier family 30 (zinc transporter), member 1 [Source:MGI Symbol;Acc:MGI:1345281]
ENSMUSG00000020718	441.207	304.602	0.534812	0.00156748	Polg2	11	106768253	106779537	-	4356	protein_coding	polymerase (DNA directed), gamma 2, accessory subunit [Source:MGI Symbol;Acc:MGI:1354947]
ENSMUSG00000068284	1233.27	921.613	0.421011	0.00156899	Usf3	16	44173246	44227465	+	13050	protein_coding	upstream transcription factor family member 3 [Source:MGI Symbol;Acc:MGI:2685454]
ENSMUSG00000038128	356.486	203.495	0.806717	0.00163121	Camk4	18	32939041	33195767	+	12331	protein_coding	calcium/calmodulin-dependent protein kinase IV [Source:MGI Symbol;Acc:MGI:88258]
ENSMUSG00000031840	267.891	154.109	0.794612	0.00192906	Rab3a	8	70754679	70758677	+	2226	protein_coding	RAB3A, member RAS oncogene family [Source:MGI Symbol;Acc:MGI:97843]
ENSMUSG00000029544	72.1293	23.5134	1.61053	0.00200265	Cabp1	5	115168689	115194381	-	5832	protein_coding	calcium binding protein 1 [Source:MGI Symbol;Acc:MGI:1352750]
ENSMUSG00000029657	3925.33	3261.7	0.267303	0.0020413	Hsph1	5	149614287	149636376	-	7266	protein_coding	heat shock 105kDa/110kDa protein 1 [Source:MGI Symbol;Acc:MGI:105053]
ENSMUSG00000039959	57.7422	20.341	1.49936	0.00210127	Hip1	5	135406531	135545120	-	12961	protein_coding	huntingtin interacting protein 1 [Source:MGI Symbol;Acc:MGI:1099804]
ENSMUSG00000064341	23520.2	19134.9	0.297708	0.00218325	mt-Nd1	MT	2751	3707	+	957	protein_coding	mitochondrially encoded NADH dehydrogenase 1 [Source:MGI Symbol;Acc:MGI:101787]
ENSMUSG00000011179	4327.67	3611.97	0.260717	0.00221154	Odc1	12	17544794	17551505	+	3405	protein_coding	ornithine decarboxylase, structural 1 [Source:MGI Symbol;Acc:MGI:97402]
ENSMUSG00000105161	58.7551	23.491	1.32725	0.00222306	Gm42595	5	110661392	110662998	+	1607	lincRNA	predicted gene 42595 [Source:MGI Symbol;Acc:MGI:5662732]
ENSMUSG00000060212	45.2627	11.4233	1.97848	0.00223966	Pcnx2	8	125751508	125898317	-	9574	protein_coding	pecanex homolog 2 [Source:MGI Symbol;Acc:MGI:2445010]
ENSMUSG00000042429	193.628	114.725	0.751643	0.00226157	Adora1	1	134199223	134235431	-	5785	protein_coding	adenosine A1 receptor [Source:MGI Symbol;Acc:MGI:99401]
ENSMUSG00000024109	154.255	70.3696	1.12749	0.00235326	Nrxn1	17	90033631	91093071	-	20733	protein_coding	neurexin I [Source:MGI Symbol;Acc:MGI:1096391]
ENSMUSG00000028382	3623.93	2942.59	0.30058	0.0024719	Ptbp3	4	59471868	59549364	-	7480	protein_coding	polypyrimidine tract binding protein 3 [Source:MGI Symbol;Acc:MGI:1923334]
ENSMUSG00000047953	376.775	257.093	0.552972	0.00247618	Gp5	16	30307685	30310779	-	2197	protein_coding	glycoprotein 5 (platelet) [Source:MGI Symbol;Acc:MGI:1096363]
ENSMUSG00000021719	169.393	82.2338	1.03981	0.00252607	Rgs7bp	13	104945904	105054930	-	7077	protein_coding	regulator of G-protein signalling 7 binding protein [Source:MGI Symbol;Acc:MGI:106334]
ENSMUSG00000072872	1547.15	1218.18	0.345164	0.00256119	Rybp	6	100228565	100287485	-	4740	protein_coding	RING1 and YY1 binding protein [Source:MGI Symbol;Acc:MGI:1929059]
ENSMUSG00000030806	268.828	137.579	0.963579	0.00262501	Stx1b	7	127803900	127824549	-	4802	protein_coding	syntaxin 1B [Source:MGI Symbol;Acc:MGI:1930705]
ENSMUSG00000025986	340.45	240.225	0.50227	0.00268819	Slc39a10	1	46807544	46892852	-	6095	protein_coding	solute carrier family 39 (zinc transporter), member 10 [Source:MGI Symbol;Acc:MGI:1914515]
ENSMUSG00000063239	188.726	93.752	1.00556	0.00269773	Grm4	17	27422387	27521403	-	5977	protein_coding	glutamate receptor, metabotropic 4 [Source:MGI Symbol;Acc:MGI:1351341]
ENSMUSG00000066324	2626.43	2156.16	0.284508	0.00271569	Impad1	4	4762484	4793355	-	6543	protein_coding	inositol monophosphatase domain containing 1 [Source:MGI Symbol;Acc:MGI:1915720]
ENSMUSG00000070691	17.525	1.70894	3.37823	0.00279056	Runx3	4	135120652	135177990	+	5003	protein_coding	runt related transcription factor 3 [Source:MGI Symbol;Acc:MGI:102672]
ENSMUSG00000025927	34.3516	7.48963	2.1869	0.00290792	Tfap2b	1	19208914	19238576	+	6338	protein_coding	transcription factor AP-2 beta [Source:MGI Symbol;Acc:MGI:104672]
ENSMUSG00000117007	55.4413	23.4502	1.24053	0.00292451	AC167363.1	17	29053336	29060167	+	2434	lincRNA	novel transcript
ENSMUSG00000078794	55.2667	21.2887	1.37069	0.00295587	Dact3	7	16875317	16887462	+	2989	protein_coding	dishevelled-binding antagonist of beta-catenin 3 [Source:MGI Symbol;Acc:MGI:3654828]
ENSMUSG00000055430	245.012	133.048	0.878677	0.00300271	Nap1l5	6	58905233	58907076	-	1844	protein_coding	nucleosome assembly protein 1-like 5 [Source:MGI Symbol;Acc:MGI:1923555]
ENSMUSG00000097545	215.153	116.296	0.885874	0.00307881	Mir124a-1hg	14	64587331	64593961	+	4804	lincRNA	Mir124-1 host gene (non-protein coding) [Source:MGI Symbol;Acc:MGI:2442197]
ENSMUSG00000113265	7.8427	0	5.41817	0.00308341	Gm30198	12	102447328	102467609	+	824	lincRNA	predicted gene, 30198 [Source:MGI Symbol;Acc:MGI:5589357]
ENSMUSG00000054793	279.535	163.582	0.769924	0.00309439	Cadm4	7	24482023	24504539	+	2161	protein_coding	cell adhesion molecule 4 [Source:MGI Symbol;Acc:MGI:2449088]
ENSMUSG00000024659	83.9881	37.1219	1.17702	0.00314875	Anxa1	19	20373428	20390944	-	2608	protein_coding	annexin A1 [Source:MGI Symbol;Acc:MGI:96819]
ENSMUSG00000004267	449.006	289.738	0.630074	0.00316214	Eno2	6	124760053	124769673	-	4705	protein_coding	enolase 2, gamma neuronal [Source:MGI Symbol;Acc:MGI:95394]
ENSMUSG00000045294	2411.85	1936.92	0.316797	0.00317531	Insig1	5	28071363	28078662	+	3093	protein_coding	insulin induced gene 1 [Source:MGI Symbol;Acc:MGI:1916289]
ENSMUSG00000052572	188.108	100.613	0.899365	0.00319067	Dlg2	7	90476672	92449247	+	16280	protein_coding	discs large MAGUK scaffold protein 2 [Source:MGI Symbol;Acc:MGI:1344351]
ENSMUSG00000027562	237.111	118.973	0.992976	0.00322599	Car2	3	14886273	14900770	+	2422	protein_coding	carbonic anhydrase 2 [Source:MGI Symbol;Acc:MGI:88269]
ENSMUSG00000064337	171776	102265	0.748219	0.00338422	mt-Rnr1	MT	70	1024	+	955	Mt_rRNA	mitochondrially encoded 12S rRNA [Source:MGI Symbol;Acc:MGI:102493]
ENSMUSG00000058740	108.018	46.8858	1.20138	0.00344009	Kcnt1	2	25863734	25918273	+	9499	protein_coding	potassium channel, subfamily T, member 1 [Source:MGI Symbol;Acc:MGI:1924627]
ENSMUSG00000079084	225.03	148.166	0.60413	0.00355373	Ccdc82	9	13246955	13292520	+	9835	protein_coding	coiled-coil domain containing 82 [Source:MGI Symbol;Acc:MGI:1913646]
ENSMUSG00000040111	163.959	87.5553	0.902949	0.0035553	Gramd1b	9	40293233	40531383	-	10075	protein_coding	GRAM domain containing 1B [Source:MGI Symbol;Acc:MGI:1925037]
ENSMUSG00000024420	68.7149	24.1083	1.51222	0.00359882	Zfp521	18	13687013	13972733	-	6152	protein_coding	zinc finger protein 521 [Source:MGI Symbol;Acc:MGI:95459]
ENSMUSG00000076609	192.703	95.1223	1.01495	0.0036451	Igkc	6	70726435	70726966	+	532	IG_C_gene	immunoglobulin kappa constant [Source:MGI Symbol;Acc:MGI:96495]
ENSMUSG00000002489	128.51	56.2093	1.18928	0.00366983	Tiam1	16	89787111	90143769	-	10048	protein_coding	T cell lymphoma invasion and metastasis 1 [Source:MGI Symbol;Acc:MGI:103306]
ENSMUSG00000048827	718.198	521.905	0.461771	0.00370808	Pkd1l3	8	109614517	109674386	+	7061	protein_coding	polycystic kidney disease 1 like 3 [Source:MGI Symbol;Acc:MGI:2664670]
ENSMUSG00000008658	107.029	50.1468	1.09041	0.00378597	Rbfox1	16	5885355	7411526	+	4400	protein_coding	RNA binding protein, fox-1 homolog (C. elegans) 1 [Source:MGI Symbol;Acc:MGI:1926224]
ENSMUSG00000026483	152.302	83.5925	0.864552	0.00380709	Fam129a	1	151571186	151721939	+	7380	protein_coding	family with sequence similarity 129, member A [Source:MGI Symbol;Acc:MGI:2137237]
ENSMUSG00000044288	150.78	68.1957	1.1405	0.00382631	Cnr1	4	33924593	33948831	+	6444	protein_coding	cannabinoid receptor 1 (brain) [Source:MGI Symbol;Acc:MGI:104615]
ENSMUSG00000060371	185.468	94.6392	0.969521	0.00383069	Caln1	5	130369455	130847412	+	10483	protein_coding	calneuron 1 [Source:MGI Symbol;Acc:MGI:2155987]
ENSMUSG00000028333	3963.38	3331.45	0.250733	0.00383594	Anp32b	4	46450902	46472657	+	1716	protein_coding	acidic (leucine-rich) nuclear phosphoprotein 32 family, member B [Source:MGI Symbol;Acc:MGI:1914878]
ENSMUSG00000064339	312823	198779	0.65418	0.00384224	mt-Rnr2	MT	1094	2675	+	1582	Mt_rRNA	mitochondrially encoded 16S rRNA [Source:MGI Symbol;Acc:MGI:102492]
ENSMUSG00000039809	125.889	60.5569	1.05669	0.00388646	Gabbr2	4	46662305	46991873	-	6686	protein_coding	gamma-aminobutyric acid (GABA) B receptor, 2 [Source:MGI Symbol;Acc:MGI:2386030]
ENSMUSG00000110524	84.1431	42.3625	0.992951	0.00393981	Gm39228	8	94183289	94184969	+	301	lincRNA	predicted gene, 39228 [Source:MGI Symbol;Acc:MGI:5622113]
ENSMUSG00000110622	322.195	211.096	0.610455	0.00403677	Iqcn	8	70703457	70717650	+	4584	protein_coding	IQ motif containing N [Source:MGI Symbol;Acc:MGI:3708784]
ENSMUSG00000030701	259.698	149.739	0.792188	0.00409712	Plekhb1	7	100642892	100662414	-	3713	protein_coding	pleckstrin homology domain containing, family B (evectins) member 1 [Source:MGI Symbol;Acc:MGI:1351469]
ENSMUSG00000020865	4848.22	4003.45	0.276095	0.00410041	Abcc3	11	94343295	94392997	-	5698	protein_coding	ATP-binding cassette, sub-family C (CFTR/MRP), member 3 [Source:MGI Symbol;Acc:MGI:1923658]
ENSMUSG00000055333	221.556	110.08	1.00638	0.00416297	Fat2	11	55250609	55336564	-	14528	protein_coding	FAT atypical cadherin 2 [Source:MGI Symbol;Acc:MGI:2685369]
ENSMUSG00000029273	749.108	564.743	0.407164	0.00417904	Sult1d1	5	87554645	87569027	-	2459	protein_coding	sulfotransferase family 1D, member 1 [Source:MGI Symbol;Acc:MGI:1926341]
ENSMUSG00000022840	55.5732	17.6117	1.65033	0.00419097	Adcy5	16	35154877	35305738	+	7184	protein_coding	adenylate cyclase 5 [Source:MGI Symbol;Acc:MGI:99673]
ENSMUSG00000020524	159.02	83.8464	0.919332	0.00421637	Gria1	11	57011387	57330244	+	6043	protein_coding	glutamate receptor, ionotropic, AMPA1 (alpha 1) [Source:MGI Symbol;Acc:MGI:95808]
ENSMUSG00000064115	80.0603	28.2278	1.49711	0.00423251	Cadm2	16	66655421	67620908	-	9809	protein_coding	cell adhesion molecule 2 [Source:MGI Symbol;Acc:MGI:2442722]
ENSMUSG00000024268	170.266	81.2807	1.06285	0.00433851	Celf4	18	25477632	25754157	-	8583	protein_coding	CUGBP, Elav-like family member 4 [Source:MGI Symbol;Acc:MGI:1932407]
ENSMUSG00000064329	105.899	46.5212	1.18573	0.00436323	Scn1a	2	66270778	66440840	-	11146	protein_coding	sodium channel, voltage-gated, type I, alpha [Source:MGI Symbol;Acc:MGI:98246]
ENSMUSG00000075318	139.438	66.8018	1.05664	0.00444754	Scn2a	2	65620771	65767447	+	12732	protein_coding	sodium channel, voltage-gated, type II, alpha [Source:MGI Symbol;Acc:MGI:98248]
ENSMUSG00000020716	2887.59	2337.14	0.305449	0.00459411	Nf1	11	79339693	79581612	+	15850	protein_coding	neurofibromin 1 [Source:MGI Symbol;Acc:MGI:97306]
ENSMUSG00000034958	75.5629	35.5077	1.08542	0.00459565	Atcay	10	81204508	81230833	-	3996	protein_coding	ataxia, cerebellar, Cayman type [Source:MGI Symbol;Acc:MGI:2448730]
ENSMUSG00000022861	60.1586	22.4371	1.42041	0.00465936	Dgkg	16	22468461	22657221	-	9255	protein_coding	diacylglycerol kinase, gamma [Source:MGI Symbol;Acc:MGI:105060]
ENSMUSG00000024190	4683.68	3820.43	0.294131	0.00466261	Dusp1	17	26505590	26508519	-	2697	protein_coding	dual specificity phosphatase 1 [Source:MGI Symbol;Acc:MGI:105120]
ENSMUSG00000021922	2630.61	2044.66	0.363741	0.00476817	Itih4	14	30886476	30902353	+	3690	protein_coding	inter alpha-trypsin inhibitor, heavy chain 4 [Source:MGI Symbol;Acc:MGI:109536]
ENSMUSG00000071177	3623.1	3023.64	0.260945	0.00499203	Serpina1d	12	103763594	103773592	-	1394	protein_coding	serine (or cysteine) peptidase inhibitor, clade A, member 1D [Source:MGI Symbol;Acc:MGI:891968]
ENSMUSG00000050711	121.451	50.7251	1.25674	0.00500909	Scg2	1	79434669	79440120	-	2515	protein_coding	secretogranin II [Source:MGI Symbol;Acc:MGI:103033]
ENSMUSG00000057060	17.0482	2.96291	2.52222	0.00515317	Slc35f3	8	126298558	126395482	+	2309	protein_coding	solute carrier family 35, member F3 [Source:MGI Symbol;Acc:MGI:2444426]
ENSMUSG00000062444	55.4196	22.9163	1.27461	0.00516074	Ap3b2	7	81460399	81493925	-	6293	protein_coding	adaptor-related protein complex 3, beta 2 subunit [Source:MGI Symbol;Acc:MGI:1100869]
ENSMUSG00000031028	55.4512	21.1582	1.38207	0.00520969	Tub	7	108950338	109034460	+	8391	protein_coding	tubby bipartite transcription factor [Source:MGI Symbol;Acc:MGI:2651573]
ENSMUSG00000009394	121.027	58.2973	1.04962	0.00522331	Syn2	6	115134902	115282006	+	7031	protein_coding	synapsin II [Source:MGI Symbol;Acc:MGI:103020]
ENSMUSG00000028307	2306.31	1855.33	0.313949	0.00530552	Aldob	4	49535995	49549546	-	2392	protein_coding	aldolase B, fructose-bisphosphate [Source:MGI Symbol;Acc:MGI:87995]
ENSMUSG00000010086	210.837	113.496	0.889281	0.00535832	Rnf112	11	61448442	61454131	-	3923	protein_coding	ring finger protein 112 [Source:MGI Symbol;Acc:MGI:106611]
ENSMUSG00000024736	134.814	64.2952	1.06619	0.00537459	Tmem132a	19	10857822	10869940	-	4069	protein_coding	transmembrane protein 132A [Source:MGI Symbol;Acc:MGI:2147810]
ENSMUSG00000050751	60.3718	24.9025	1.27601	0.00543998	Pgbd5	8	124369049	124439658	-	4197	protein_coding	piggyBac transposable element derived 5 [Source:MGI Symbol;Acc:MGI:2429955]
ENSMUSG00000020333	129.027	62.2103	1.04853	0.00544453	Acsl6	11	54303798	54364756	+	9914	protein_coding	acyl-CoA synthetase long-chain family member 6 [Source:MGI Symbol;Acc:MGI:894291]
ENSMUSG00000022584	58.974	23.8946	1.29704	0.00545682	Ly6c2	15	75108158	75111970	-	2740	protein_coding	lymphocyte antigen 6 complex, locus C2 [Source:MGI Symbol;Acc:MGI:3712069]
ENSMUSG00000089669	11.2491	0.996099	3.50012	0.00553142	Tnfsf13	11	69682846	69685784	-	1637	protein_coding	tumor necrosis factor (ligand) superfamily, member 13 [Source:MGI Symbol;Acc:MGI:1916833]
ENSMUSG00000086290	1578.26	1172.19	0.429867	0.00556596	Snhg12	4	132308623	132311024	+	2402	lincRNA	small nucleolar RNA host gene 12 [Source:MGI Symbol;Acc:MGI:1916721]
ENSMUSG00000041617	147.159	86.4069	0.770747	0.00560069	Ccdc74a	16	17646470	17650738	+	2289	protein_coding	coiled-coil domain containing 74A [Source:MGI Symbol;Acc:MGI:1919565]
ENSMUSG00000013523	78.3547	30.4283	1.35746	0.00560518	Bcas1	2	170346991	170427845	-	3775	protein_coding	breast carcinoma amplified sequence 1 [Source:MGI Symbol;Acc:MGI:1924210]
ENSMUSG00000039629	95.0017	44.8392	1.07974	0.00566146	Strip2	6	29917012	29959681	+	8329	protein_coding	striatin interacting protein 2 [Source:MGI Symbol;Acc:MGI:2444363]
ENSMUSG00000044117	57.0798	18.8557	1.59474	0.00569033	2900011O08Rik	16	13986604	14101500	+	2395	protein_coding	RIKEN cDNA 2900011O08 gene [Source:MGI Symbol;Acc:MGI:1914504]
ENSMUSG00000097665	175.793	108.127	0.702111	0.00573191	Gm16853	9	21405242	21411720	-	1986	antisense	predicted gene, 16853 [Source:MGI Symbol;Acc:MGI:4439777]
ENSMUSG00000036095	20.8339	4.3668	2.25995	0.00576445	Dgkb	12	37817726	38634239	+	11377	protein_coding	diacylglycerol kinase, beta [Source:MGI Symbol;Acc:MGI:2442474]
ENSMUSG00000091476	8.75755	0.331633	4.6165	0.00585675	Catspere2	1	177983423	178172704	+	5259	protein_coding	catsper channel auxiliary subunit epsilon 2 [Source:MGI Symbol;Acc:MGI:5589632]
ENSMUSG00000037742	168962	138251	0.289415	0.00587601	Eef1a1	9	78478449	78489151	-	2493	protein_coding	eukaryotic translation elongation factor 1 alpha 1 [Source:MGI Symbol;Acc:MGI:1096881]
ENSMUSG00000004902	140.203	85.7784	0.708672	0.00591514	Slc25a18	6	120773578	120794336	+	1911	protein_coding	solute carrier family 25 (mitochondrial carrier), member 18 [Source:MGI Symbol;Acc:MGI:1919053]
ENSMUSG00000031428	127.612	55.5149	1.19632	0.00610763	Zcchc18	X	136993155	136998472	+	4876	protein_coding	zinc finger, CCHC domain containing 18 [Source:MGI Symbol;Acc:MGI:1914245]
ENSMUSG00000117310	1511.1	1175.45	0.362244	0.00612134	Ptp4a1	1	30940302	30949770	-	4145	protein_coding	protein tyrosine phosphatase 4a1 [Source:NCBI gene;Acc:19243]
ENSMUSG00000040373	35.8847	10.3074	1.78807	0.0061245	Cacng5	11	107874605	107915055	-	3834	protein_coding	calcium channel, voltage-dependent, gamma subunit 5 [Source:MGI Symbol;Acc:MGI:2157946]
ENSMUSG00000041482	6.30945	0	5.10753	0.00614673	Piezo2	18	63010213	63387183	-	14566	protein_coding	piezo-type mechanosensitive ion channel component 2 [Source:MGI Symbol;Acc:MGI:1918781]
ENSMUSG00000066232	7266.06	5977.64	0.281671	0.00628086	Ipo7	7	110018274	110056609	+	11169	protein_coding	importin 7 [Source:MGI Symbol;Acc:MGI:2152414]
ENSMUSG00000045275	16.0141	2.39759	2.76016	0.00644089	Lca5l	16	96158407	96192271	-	6583	protein_coding	Leber congenital amaurosis 5-like [Source:MGI Symbol;Acc:MGI:3041157]
ENSMUSG00000005089	298.915	170.154	0.809788	0.00644742	Slc1a2	2	102658659	102790784	+	13133	protein_coding	solute carrier family 1 (glial high affinity glutamate transporter), member 2 [Source:MGI Symbol;Acc:MGI:101931]
ENSMUSG00000020866	122.568	54.6381	1.16285	0.00648148	Cacna1g	11	94408391	94474198	-	10137	protein_coding	calcium channel, voltage-dependent, T type, alpha 1G subunit [Source:MGI Symbol;Acc:MGI:1201678]
ENSMUSG00000071234	16.4902	2.11673	2.99985	0.00653707	Syndig1l	12	84677277	84698831	-	3080	protein_coding	synapse differentiation inducing 1 like [Source:MGI Symbol;Acc:MGI:2685107]
ENSMUSG00000074794	590.083	451.574	0.387177	0.00658835	Arrdc3	13	80883384	80896042	+	6266	protein_coding	arrestin domain containing 3 [Source:MGI Symbol;Acc:MGI:2145242]
ENSMUSG00000081534	8467.08	7220.86	0.229605	0.00674369	Slc48a1	15	97778520	97792692	+	2751	protein_coding	solute carrier family 48 (heme transporter), member 1 [Source:MGI Symbol;Acc:MGI:1914989]
ENSMUSG00000038077	41.5248	13.118	1.64771	0.00681292	Kcna6	6	126708329	126740674	-	5945	protein_coding	potassium voltage-gated channel, shaker-related, subfamily, member 6 [Source:MGI Symbol;Acc:MGI:96663]
ENSMUSG00000001774	1748.76	1447.93	0.272439	0.0069159	Chordc1	9	18292125	18317442	+	7498	protein_coding	cysteine and histidine-rich domain (CHORD)-containing, zinc-binding protein 1 [Source:MGI Symbol;Acc:MGI:1914167]
ENSMUSG00000018846	4344.65	3448.33	0.333554	0.00692681	Pank3	11	35769484	35791285	+	7376	protein_coding	pantothenate kinase 3 [Source:MGI Symbol;Acc:MGI:2387464]
ENSMUSG00000098002	64.4996	30.2924	1.08779	0.00704296	Gm9658	15	43217150	43218161	-	1012	processed_pseudogene	predicted gene 9658 [Source:MGI Symbol;Acc:MGI:3780066]
ENSMUSG00000025964	106.217	50.7669	1.05915	0.0070737	Adam23	1	63445891	63596276	+	17907	protein_coding	a disintegrin and metallopeptidase domain 23 [Source:MGI Symbol;Acc:MGI:1345162]
ENSMUSG00000000308	103.442	44.4598	1.21216	0.00708044	Ckmt1	2	121357714	121363737	+	2496	protein_coding	creatine kinase, mitochondrial 1, ubiquitous [Source:MGI Symbol;Acc:MGI:99441]
ENSMUSG00000044681	129.379	64.3168	1.00264	0.00723332	Cnpy1	5	28200819	28245806	-	5864	protein_coding	canopy FGF signaling regulator 1 [Source:MGI Symbol;Acc:MGI:2442451]
ENSMUSG00000000627	38.7493	11.2032	1.77547	0.00728414	Sema4f	6	82911885	82939769	-	5290	protein_coding	sema domain, immunoglobulin domain (Ig), TM domain, and short cytoplasmic domain [Source:MGI Symbol;Acc:MGI:1340055]
ENSMUSG00000047485	30.3037	8.37778	1.85758	0.00735889	Klhl34	X	157818435	157820369	+	1935	protein_coding	kelch-like 34 [Source:MGI Symbol;Acc:MGI:2685234]
ENSMUSG00000027858	90.208	41.2379	1.12284	0.00740328	Tspan2	3	102734529	102801513	+	4755	protein_coding	tetraspanin 2 [Source:MGI Symbol;Acc:MGI:1917997]
ENSMUSG00000035864	199.646	105.687	0.914494	0.00742199	Syt1	10	108497650	109010982	-	8338	protein_coding	synaptotagmin I [Source:MGI Symbol;Acc:MGI:99667]
ENSMUSG00000008734	176.823	92.4757	0.932496	0.00745556	Gprc5b	7	118972047	118995211	-	4630	protein_coding	G protein-coupled receptor, family C, group 5, member B [Source:MGI Symbol;Acc:MGI:1927596]
ENSMUSG00000058799	3862.11	3244.77	0.25156	0.00750038	Nap1l1	10	111473223	111498150	+	4994	protein_coding	nucleosome assembly protein 1-like 1 [Source:MGI Symbol;Acc:MGI:1855693]
ENSMUSG00000032065	6.20006	0	5.08482	0.0076108	Tex12	9	50556819	50561325	-	1016	protein_coding	testis expressed 12 [Source:MGI Symbol;Acc:MGI:1913904]
ENSMUSG00000076439	69.1057	28.4673	1.27341	0.0077888	Mog	17	37010743	37023398	-	1704	protein_coding	myelin oligodendrocyte glycoprotein [Source:MGI Symbol;Acc:MGI:97435]
ENSMUSG00000095105	6.04097	0	5.04327	0.00779603	Edaradd	13	12472632	12520438	-	6668	protein_coding	EDAR (ectodysplasin-A receptor)-associated death domain [Source:MGI Symbol;Acc:MGI:1931001]
ENSMUSG00000031010	4451.91	3779.45	0.236394	0.00786624	Usp9x	X	13071498	13173328	+	15051	protein_coding	ubiquitin specific peptidase 9, X chromosome [Source:MGI Symbol;Acc:MGI:894681]
ENSMUSG00000052727	374.975	226.539	0.724327	0.00800241	Map1b	13	99421446	99516540	-	15846	protein_coding	microtubule-associated protein 1B [Source:MGI Symbol;Acc:MGI:1306778]
ENSMUSG00000059005	858.405	641.448	0.421458	0.00800312	Hnrnpa3	2	75659261	75669407	+	5396	protein_coding	heterogeneous nuclear ribonucleoprotein A3 [Source:MGI Symbol;Acc:MGI:1917171]
ENSMUSG00000031493	449.93	302.317	0.574563	0.00812258	Ggn	7	29170210	29173976	+	2800	protein_coding	gametogenetin [Source:MGI Symbol;Acc:MGI:2181461]
ENSMUSG00000069806	133.972	60.1383	1.15153	0.00828179	Cacng7	7	3332955	3368221	+	2441	protein_coding	calcium channel, voltage-dependent, gamma subunit 7 [Source:MGI Symbol;Acc:MGI:1932374]
ENSMUSG00000044628	77.4902	34.4842	1.17047	0.00840897	Rnf208	2	25242255	25244262	+	1750	protein_coding	ring finger protein 208 [Source:MGI Symbol;Acc:MGI:1916096]
ENSMUSG00000010505	29.4162	7.97119	1.88197	0.00847347	Myt1	2	181763332	181827797	+	7191	protein_coding	myelin transcription factor 1 [Source:MGI Symbol;Acc:MGI:1100535]
ENSMUSG00000030093	30.9817	8.47693	1.87723	0.00860426	Wnt7a	6	91363981	91411363	-	3172	protein_coding	wingless-type MMTV integration site family, member 7A [Source:MGI Symbol;Acc:MGI:98961]
ENSMUSG00000020359	1169.4	942.08	0.312574	0.00878671	Phykpl	11	51584757	51604489	+	9699	protein_coding	5-phosphohydroxy-L-lysine phospholyase [Source:MGI Symbol;Acc:MGI:1920197]
ENSMUSG00000037224	40.0811	13.2679	1.58495	0.00892112	Zfyve28	5	34194893	34288449	-	5756	protein_coding	zinc finger, FYVE domain containing 28 [Source:MGI Symbol;Acc:MGI:2684992]
ENSMUSG00000035247	7384.25	6267.1	0.236721	0.00915584	Hectd1	12	51743722	51829536	-	14950	protein_coding	HECT domain E3 ubiquitin protein ligase 1 [Source:MGI Symbol;Acc:MGI:2384768]
ENSMUSG00000021848	10.8502	0.614891	4.0718	0.00919823	Otx2	14	48657677	48673819	-	4221	protein_coding	orthodenticle homeobox 2 [Source:MGI Symbol;Acc:MGI:97451]
ENSMUSG00000001827	8.57671	0.35702	4.58449	0.00927118	Folr1	7	101858331	101870788	-	2297	protein_coding	folate receptor 1 (adult) [Source:MGI Symbol;Acc:MGI:95568]
ENSMUSG00000108563	19.8425	4.46475	2.17185	0.00934771	Gm44686	7	73538013	73554801	+	540	antisense	predicted gene 44686 [Source:MGI Symbol;Acc:MGI:5753262]
ENSMUSG00000028782	54.0468	22.5656	1.25416	0.00941904	Adgrb2	4	129984870	130022633	+	6487	protein_coding	adhesion G protein-coupled receptor B2 [Source:MGI Symbol;Acc:MGI:2451244]
ENSMUSG00000109293	39.7684	14.1473	1.49752	0.00944354	Dcst2	3	89361975	89377549	+	2285	protein_coding	DC-STAMP domain containing 2 [Source:MGI Symbol;Acc:MGI:2685606]
ENSMUSG00000102697	17.4815	3.22198	2.42132	0.00949761	Pcdhac2	18	37143503	37187657	+	5888	protein_coding	protocadherin alpha subfamily C, 2 [Source:MGI Symbol;Acc:MGI:1891443]
ENSMUSG00000001670	210.972	138.481	0.609718	0.00956951	Tat	8	109990437	109999803	+	2405	protein_coding	tyrosine aminotransferase [Source:MGI Symbol;Acc:MGI:98487]
ENSMUSG00000109724	38.9102	11.9774	1.70301	0.00971446	Gm18194	7	12795723	12799164	-	3442	transcribed_processed_pseudogene	predicted gene, 18194 [Source:MGI Symbol;Acc:MGI:5010379]
ENSMUSG00000039095	81.5115	37.5237	1.11736	0.00971837	En2	5	28165694	28172166	+	3539	protein_coding	engrailed 2 [Source:MGI Symbol;Acc:MGI:95390]
ENSMUSG00000021219	21.6618	4.44056	2.29851	0.00974088	Rgs6	12	82588292	83162056	+	10023	protein_coding	regulator of G-protein signaling 6 [Source:MGI Symbol;Acc:MGI:1354730]
ENSMUSG00000041731	8.02849	0.331633	4.49223	0.00982745	Pgm5	19	24683016	24861855	-	3611	protein_coding	phosphoglucomutase 5 [Source:MGI Symbol;Acc:MGI:1925668]
ENSMUSG00000034275	47.8138	16.4427	1.52925	0.00990418	Igsf9b	9	27299204	27357546	+	16686	protein_coding	immunoglobulin superfamily, member 9B [Source:MGI Symbol;Acc:MGI:2685354]
ENSMUSG00000036557	18.7959	4.03157	2.22903	0.0101824	Stpg4	17	87389571	87427741	-	1208	protein_coding	sperm tail PG rich repeat containing 4 [Source:MGI Symbol;Acc:MGI:1922717]
ENSMUSG00000027827	86.2125	41.3654	1.05784	0.0101906	Kcnab1	3	65109384	65378223	+	8593	protein_coding	potassium voltage-gated channel, shaker-related subfamily, beta member 1 [Source:MGI Symbol;Acc:MGI:109155]
ENSMUSG00000003657	239.736	135.211	0.824171	0.0102201	Calb2	8	110137502	110168210	-	1743	protein_coding	calbindin 2 [Source:MGI Symbol;Acc:MGI:101914]
ENSMUSG00000063297	89.8799	40.3033	1.15887	0.0103132	Luzp2	7	54835498	55268885	+	5617	protein_coding	leucine zipper protein 2 [Source:MGI Symbol;Acc:MGI:1889615]
ENSMUSG00000014453	13.7035	1.63518	3.05381	0.0103572	Blk	14	63372836	63417037	-	2698	protein_coding	B lymphoid kinase [Source:MGI Symbol;Acc:MGI:88169]
ENSMUSG00000084349	998.997	813.183	0.296805	0.0103966	Rpl3-ps1	X	13202571	13203780	+	1210	processed_pseudogene	ribosomal protein L3, pseudogene 1 [Source:MGI Symbol;Acc:MGI:3644217]
ENSMUSG00000048330	88.5037	45.8767	0.944406	0.0105604	Ric3	7	109034312	109083331	-	8561	protein_coding	RIC3 acetylcholine receptor chaperone [Source:MGI Symbol;Acc:MGI:2443887]
ENSMUSG00000025738	134.013	69.3559	0.947034	0.0105652	Fbxl16	17	25809085	25821244	+	3478	protein_coding	F-box and leucine-rich repeat protein 16 [Source:MGI Symbol;Acc:MGI:2448488]
ENSMUSG00000019894	44.0773	15.5954	1.48998	0.0106604	Slc6a15	10	103367783	103419377	+	7752	protein_coding	solute carrier family 6 (neurotransmitter transporter), member 15 [Source:MGI Symbol;Acc:MGI:2143484]
ENSMUSG00000018634	40.2993	12.738	1.64613	0.0107137	Crhr1	11	104132855	104175523	+	2460	protein_coding	corticotropin releasing hormone receptor 1 [Source:MGI Symbol;Acc:MGI:88498]
ENSMUSG00000058600	10071.1	8054.47	0.322521	0.0107472	Rpl30	15	34440505	34443640	-	3020	protein_coding	ribosomal protein L30 [Source:MGI Symbol;Acc:MGI:98037]
ENSMUSG00000050063	26.0904	6.89132	1.93884	0.0108506	Klk6	7	43824499	43832030	+	1513	protein_coding	kallikrein related-peptidase 6 [Source:MGI Symbol;Acc:MGI:1343166]
ENSMUSG00000035390	84.7314	38.626	1.12617	0.0109376	Brsk1	7	4690604	4715997	+	4100	protein_coding	BR serine/threonine kinase 1 [Source:MGI Symbol;Acc:MGI:2685946]
ENSMUSG00000062296	50.8509	21.6079	1.23391	0.0110428	Trank1	9	111311739	111395775	+	13123	protein_coding	tetratricopeptide repeat and ankyrin repeat containing 1 [Source:MGI Symbol;Acc:MGI:1341834]
ENSMUSG00000059588	74.8198	35.3148	1.08244	0.0111069	Calcrl	2	84330626	84425411	-	4882	protein_coding	calcitonin receptor-like [Source:MGI Symbol;Acc:MGI:1926944]
ENSMUSG00000021032	11.5462	1.02029	3.5211	0.0111866	Ngb	12	87097531	87102539	-	1723	protein_coding	neuroglobin [Source:MGI Symbol;Acc:MGI:2151886]
ENSMUSG00000040537	121.224	62.8688	0.942838	0.0112117	Adam22	5	8072352	8368160	-	14348	protein_coding	a disintegrin and metallopeptidase domain 22 [Source:MGI Symbol;Acc:MGI:1340046]
ENSMUSG00000032502	8.07889	0.307446	4.50064	0.0112745	Stac	9	111561437	111690348	-	2644	protein_coding	src homology three (SH3) and cysteine rich domain [Source:MGI Symbol;Acc:MGI:1201400]
ENSMUSG00000077450	1404.08	1178.55	0.252468	0.011322	Rab11b	17	33742484	33760530	-	6109	protein_coding	RAB11B, member RAS oncogene family [Source:MGI Symbol;Acc:MGI:99425]
ENSMUSG00000040794	126.237	60.83	1.05076	0.0113825	C1qtnf4	2	90885860	90890525	+	1290	protein_coding	C1q and tumor necrosis factor related protein 4 [Source:MGI Symbol;Acc:MGI:1914695]
ENSMUSG00000039648	645.338	497.474	0.375888	0.0115137	Kyat1	2	30185124	30205847	-	2923	protein_coding	kynurenine aminotransferase 1 [Source:MGI Symbol;Acc:MGI:1917516]
ENSMUSG00000040809	132.038	62.6421	1.06979	0.0115216	Chil3	3	106147554	106167564	-	1632	protein_coding	chitinase-like 3 [Source:MGI Symbol;Acc:MGI:1330860]
ENSMUSG00000028519	52.9008	19.172	1.45576	0.0116064	Dab1	4	103619359	104744844	+	7908	protein_coding	disabled 1 [Source:MGI Symbol;Acc:MGI:108554]
ENSMUSG00000038526	66.2759	32.7603	1.01223	0.0116779	Car14	3	95897768	95904691	-	2543	protein_coding	carbonic anhydrase 14 [Source:MGI Symbol;Acc:MGI:1344341]
ENSMUSG00000026347	53.756	20.3929	1.39358	0.0117825	Tmem163	1	127486546	127679548	-	4292	protein_coding	transmembrane protein 163 [Source:MGI Symbol;Acc:MGI:1919410]
ENSMUSG00000052212	66.018	31.5991	1.06297	0.0119417	Cd177	7	24743983	24760311	-	2840	protein_coding	CD177 antigen [Source:MGI Symbol;Acc:MGI:1916141]
ENSMUSG00000055022	159.549	82.0757	0.955758	0.0120123	Cntn1	15	92051165	92341967	+	9433	protein_coding	contactin 1 [Source:MGI Symbol;Acc:MGI:105980]
ENSMUSG00000074622	423.387	309.155	0.453149	0.0120198	Mafb	2	160363703	160367065	-	3363	protein_coding	v-maf musculoaponeurotic fibrosarcoma oncogene family, protein B (avian) [Source:MGI Symbol;Acc:MGI:104555]
ENSMUSG00000054342	23.3373	5.62197	2.04995	0.0120299	Kcnn4	7	24370263	24386690	+	5115	protein_coding	potassium intermediate/small conductance calcium-activated channel, subfamily N, member 4 [Source:MGI Symbol;Acc:MGI:1277957]
ENSMUSG00000039728	46.587	18.6296	1.31528	0.0120886	Slc6a5	7	49910146	49963856	+	7203	protein_coding	solute carrier family 6 (neurotransmitter transporter, glycine), member 5 [Source:MGI Symbol;Acc:MGI:105090]
ENSMUSG00000020125	97.4738	44.5614	1.1241	0.0121251	Elane	10	79886247	79888215	+	984	protein_coding	elastase, neutrophil expressed [Source:MGI Symbol;Acc:MGI:2679229]
ENSMUSG00000024924	371.664	280.198	0.407043	0.0122615	Vldlr	19	27216484	27254231	+	10068	protein_coding	very low density lipoprotein receptor [Source:MGI Symbol;Acc:MGI:98935]
ENSMUSG00000027177	2651.59	2276.22	0.220274	0.0123157	Hipk3	2	104426481	104494446	-	7987	protein_coding	homeodomain interacting protein kinase 3 [Source:MGI Symbol;Acc:MGI:1314882]
ENSMUSG00000030683	290.255	191.231	0.600502	0.012426	Sez6l2	7	126950563	126970606	+	4210	protein_coding	seizure related 6 homolog like 2 [Source:MGI Symbol;Acc:MGI:2385295]
ENSMUSG00000026113	528.116	410.171	0.363475	0.01245	Inpp4a	1	37299865	37410736	+	10387	protein_coding	inositol polyphosphate-4-phosphatase, type I [Source:MGI Symbol;Acc:MGI:1931123]
ENSMUSG00000042066	138.044	65.9074	1.06422	0.0125734	Tmcc2	1	132356315	132391281	-	5692	protein_coding	transmembrane and coiled-coil domains 2 [Source:MGI Symbol;Acc:MGI:1916125]
ENSMUSG00000032826	301.956	178.858	0.75326	0.0125734	Ank2	3	126921612	127499350	-	35004	protein_coding	ankyrin 2, brain [Source:MGI Symbol;Acc:MGI:88025]
ENSMUSG00000024085	1869.5	1577.26	0.245077	0.0127976	Man2a1	17	64600736	64755110	+	7223	protein_coding	mannosidase 2, alpha 1 [Source:MGI Symbol;Acc:MGI:104669]
ENSMUSG00000024695	4961.54	4024.06	0.302246	0.0129051	Zfp91	19	12763660	12796126	-	10046	protein_coding	zinc finger protein 91 [Source:MGI Symbol;Acc:MGI:104854]
ENSMUSG00000056608	1549.54	1247.67	0.313272	0.012942	Chd9	8	90828352	91054516	+	23148	protein_coding	chromodomain helicase DNA binding protein 9 [Source:MGI Symbol;Acc:MGI:1924001]
ENSMUSG00000060036	18180.3	15646.1	0.216582	0.0129597	Rpl3	15	80077791	80091868	-	3175	protein_coding	ribosomal protein L3 [Source:MGI Symbol;Acc:MGI:1351605]
ENSMUSG00000022799	109.76	61.1568	0.841184	0.0129782	Arhgap31	16	38598340	38713274	-	11141	protein_coding	Rho GTPase activating protein 31 [Source:MGI Symbol;Acc:MGI:1333857]
ENSMUSG00000036377	30.0023	9.43106	1.65864	0.0130395	C530008M17Rik	5	76656512	76873554	+	12305	protein_coding	RIKEN cDNA C530008M17 gene [Source:MGI Symbol;Acc:MGI:2444817]
ENSMUSG00000034701	152.354	73.5794	1.04632	0.0130685	Neurod1	2	79452521	79456751	-	2729	protein_coding	neurogenic differentiation 1 [Source:MGI Symbol;Acc:MGI:1339708]
ENSMUSG00000057729	90.5891	43.1427	1.06528	0.0130954	Prtn3	10	79874476	79883174	+	1732	protein_coding	proteinase 3 [Source:MGI Symbol;Acc:MGI:893580]
ENSMUSG00000005672	121.428	63.5638	0.92894	0.0131164	Kit	5	75574916	75656722	+	8911	protein_coding	KIT proto-oncogene receptor tyrosine kinase [Source:MGI Symbol;Acc:MGI:96677]
ENSMUSG00000025478	51.6094	17.7645	1.52874	0.0131563	Dpysl4	7	139086001	139102704	+	5983	protein_coding	dihydropyrimidinase-like 4 [Source:MGI Symbol;Acc:MGI:1349764]
ENSMUSG00000074736	47.0021	18.2024	1.36012	0.0131744	Syndig1	2	149829211	150004392	+	2463	protein_coding	synapse differentiation inducing 1 [Source:MGI Symbol;Acc:MGI:3702158]
ENSMUSG00000028053	5570.58	4550.24	0.292058	0.0132552	Ash1l	3	88950622	89079375	+	14838	protein_coding	ASH1 like histone lysine methyltransferase [Source:MGI Symbol;Acc:MGI:2183158]
ENSMUSG00000071350	833.304	654.709	0.348771	0.013426	Setdb2	14	59402009	59440884	-	4047	protein_coding	SET domain, bifurcated 2 [Source:MGI Symbol;Acc:MGI:2685139]
ENSMUSG00000026204	178.225	113.617	0.647388	0.0135492	Ptprn	1	75247027	75264502	-	4249	protein_coding	protein tyrosine phosphatase, receptor type, N [Source:MGI Symbol;Acc:MGI:102765]
ENSMUSG00000068923	338.205	207.472	0.702842	0.0136289	Syt11	3	88744700	88775164	-	5205	protein_coding	synaptotagmin XI [Source:MGI Symbol;Acc:MGI:1859547]
ENSMUSG00000034998	843.908	656.282	0.362602	0.0139953	Foxn2	17	88440711	88490533	+	7357	protein_coding	forkhead box N2 [Source:MGI Symbol;Acc:MGI:1347478]
ENSMUSG00000015476	76.7918	36.3837	1.0754	0.0140693	Prrt1	17	34629533	34633126	+	2306	protein_coding	proline-rich transmembrane protein 1 [Source:MGI Symbol;Acc:MGI:1932118]
ENSMUSG00000025537	87.9035	47.5255	0.88909	0.0141879	Phkg1	5	129863421	129898549	-	6509	protein_coding	phosphorylase kinase gamma 1 [Source:MGI Symbol;Acc:MGI:97579]
ENSMUSG00000109036	5.35606	0	4.87005	0.0141944	2210406H18Rik	7	121062852	121063959	-	1108	TEC	RIKEN cDNA 2210406H18 gene [Source:MGI Symbol;Acc:MGI:1917383]
ENSMUSG00000056258	25.7425	6.11353	2.06143	0.0142123	Kcnq3	15	65986387	66286642	-	14708	protein_coding	potassium voltage-gated channel, subfamily Q, member 3 [Source:MGI Symbol;Acc:MGI:1336181]
ENSMUSG00000018160	1690.39	1387.27	0.284891	0.0142367	Med1	11	98152154	98193293	-	8753	protein_coding	mediator complex subunit 1 [Source:MGI Symbol;Acc:MGI:1100846]
ENSMUSG00000041261	657.811	316.334	1.05574	0.0142919	Car8	4	8143362	8239041	-	3853	protein_coding	carbonic anhydrase 8 [Source:MGI Symbol;Acc:MGI:88253]
ENSMUSG00000071178	10896.5	8938.6	0.285753	0.0146114	Serpina1b	12	103728156	103830373	-	2415	protein_coding	serine (or cysteine) preptidase inhibitor, clade A, member 1B [Source:MGI Symbol;Acc:MGI:891970]
ENSMUSG00000104037	15.8115	3.65276	2.11664	0.0146358	Gm37776	3	65678386	65680882	+	2497	TEC	predicted gene, 37776 [Source:MGI Symbol;Acc:MGI:5611004]
ENSMUSG00000004591	3564.18	3002.32	0.247624	0.0146472	Pkn2	3	142790902	142882004	-	12877	protein_coding	protein kinase N2 [Source:MGI Symbol;Acc:MGI:109211]
ENSMUSG00000027220	67.9558	33.459	1.01452	0.0146683	Syt13	2	92915098	92956058	+	3761	protein_coding	synaptotagmin XIII [Source:MGI Symbol;Acc:MGI:1933945]
ENSMUSG00000058427	1549.27	1205.91	0.361717	0.0147167	Cxcl2	5	90903871	90905938	+	2068	protein_coding	chemokine (C-X-C motif) ligand 2 [Source:MGI Symbol;Acc:MGI:1340094]
ENSMUSG00000076617	315.697	192.746	0.710214	0.0148253	Ighm	12	113418558	113422730	-	1886	IG_C_gene	immunoglobulin heavy constant mu [Source:MGI Symbol;Acc:MGI:96448]
ENSMUSG00000041544	9.84203	1.04567	3.27733	0.014896	Disp3	4	148240264	148287965	-	5450	protein_coding	dispatched RND transporter family member 3 [Source:MGI Symbol;Acc:MGI:2444403]
ENSMUSG00000026207	54.5756	21.549	1.33425	0.0148993	Speg	1	75375297	75432320	+	12741	protein_coding	SPEG complex locus [Source:MGI Symbol;Acc:MGI:109282]
ENSMUSG00000095266	14.7053	3.01248	2.2918	0.0148994	Gm5225	17	24023859	24024182	+	324	protein_coding	predicted gene 5225 [Source:MGI Symbol;Acc:MGI:3779476]
ENSMUSG00000000244	10.5866	1.32893	2.9973	0.014999	Tspan32	7	143005046	143019644	+	6234	protein_coding	tetraspanin 32 [Source:MGI Symbol;Acc:MGI:1350360]
ENSMUSG00000027221	24.4548	6.48473	1.92662	0.015004	Chst1	2	92599707	92615250	+	2680	protein_coding	carbohydrate (keratan sulfate Gal-6) sulfotransferase 1 [Source:MGI Symbol;Acc:MGI:1924219]
ENSMUSG00000071342	391.613	272.451	0.524491	0.0150082	Lsmem1	12	40175493	40199490	-	2281	protein_coding	leucine-rich single-pass membrane protein 1 [Source:MGI Symbol;Acc:MGI:2685735]
ENSMUSG00000037071	2943.68	2459.08	0.259487	0.0151715	Scd1	19	44394451	44407709	-	4836	protein_coding	stearoyl-Coenzyme A desaturase 1 [Source:MGI Symbol;Acc:MGI:98239]
ENSMUSG00000021592	137.336	87.0908	0.656103	0.0151742	Arsk	13	76060422	76098660	-	5894	protein_coding	arylsulfatase K [Source:MGI Symbol;Acc:MGI:1924291]
ENSMUSG00000071341	12.9639	1.5868	2.99924	0.0152516	Egr4	6	85511121	85513589	-	2148	protein_coding	early growth response 4 [Source:MGI Symbol;Acc:MGI:99252]
ENSMUSG00000049439	372.523	284.655	0.388567	0.0152529	Cyp20a1	1	60343323	60388060	+	2286	protein_coding	cytochrome P450, family 20, subfamily a, polypeptide 1 [Source:MGI Symbol;Acc:MGI:1925201]
ENSMUSG00000026970	1120.83	918.417	0.286944	0.0155197	Rbms1	2	60750193	60963192	-	5473	protein_coding	RNA binding motif, single stranded interacting protein 1 [Source:MGI Symbol;Acc:MGI:1861774]
ENSMUSG00000024248	5198.4	4449.34	0.224636	0.0156891	Cox7a2l	17	83501919	83514333	-	1147	protein_coding	cytochrome c oxidase subunit 7A2 like [Source:MGI Symbol;Acc:MGI:106015]
ENSMUSG00000038453	107.717	59.999	0.839637	0.0157065	Srcin1	11	97509340	97576186	-	9558	protein_coding	SRC kinase signaling inhibitor 1 [Source:MGI Symbol;Acc:MGI:1933179]
ENSMUSG00000037852	8309.52	7152.97	0.216219	0.015829	Cpe	8	64592542	64693054	-	2609	protein_coding	carboxypeptidase E [Source:MGI Symbol;Acc:MGI:101932]
ENSMUSG00000052364	40.4072	17.9068	1.17427	0.0158639	B630019K06Rik	X	8892382	8894964	+	2583	protein_coding	RIKEN cDNA B630019K06 gene [Source:MGI Symbol;Acc:MGI:2147918]
ENSMUSG00000073125	19.3224	5.08084	1.9379	0.015911	Xlr3b	X	73192207	73202930	+	3780	protein_coding	X-linked lymphocyte-regulated 3B [Source:MGI Symbol;Acc:MGI:109505]
ENSMUSG00000009108	79.9892	45.0669	0.825252	0.0159264	Gnat2	3	108092789	108101432	+	2995	protein_coding	guanine nucleotide binding protein, alpha transducing 2 [Source:MGI Symbol;Acc:MGI:95779]
ENSMUSG00000111067	7.0764	0.307446	4.30903	0.0159277	Gm48714	10	19873007	19874447	-	1441	TEC	predicted gene, 48714 [Source:MGI Symbol;Acc:MGI:6098361]
ENSMUSG00000116645	30.0121	11.13	1.43979	0.0159303	AC154667.1	16	17092815	17096350	+	670	antisense	novel transcript, antisense to Ppil2
ENSMUSG00000112302	74.9579	39.8468	0.911503	0.0159492	Gm48226	12	78222286	78226525	-	4240	bidirectional_promoter_lncRNA	predicted gene, 48226 [Source:MGI Symbol;Acc:MGI:6097627]
ENSMUSG00000052949	106.633	47.9841	1.14786	0.0159935	Rnf157	11	116336353	116413032	-	9537	protein_coding	ring finger protein 157 [Source:MGI Symbol;Acc:MGI:2442484]
ENSMUSG00000042793	10.548	1.37731	2.96666	0.0160218	Lgr6	1	134983301	135105276	-	6851	protein_coding	leucine-rich repeat-containing G protein-coupled receptor 6 [Source:MGI Symbol;Acc:MGI:2441805]
ENSMUSG00000082229	73.1317	36.7807	0.989103	0.0161007	Nap1l2	X	103184176	103186640	-	2465	protein_coding	nucleosome assembly protein 1-like 2 [Source:MGI Symbol;Acc:MGI:106654]
ENSMUSG00000110982	55.8179	26.9153	1.05228	0.0161709	Gm48565	9	40820969	40822673	+	1705	TEC	predicted gene, 48565 [Source:MGI Symbol;Acc:MGI:6098124]
ENSMUSG00000059834	53.6291	25.901	1.04941	0.0161811	Sclt1	3	41626720	41742514	-	7569	protein_coding	sodium channel and clathrin linker 1 [Source:MGI Symbol;Acc:MGI:1914411]
ENSMUSG00000027805	218.04	155.262	0.490478	0.016194	Pfn2	3	57841895	57848079	-	3541	protein_coding	profilin 2 [Source:MGI Symbol;Acc:MGI:97550]
ENSMUSG00000056342	3321.69	2764.71	0.264967	0.0161943	Usp34	11	23306895	23490560	+	18453	protein_coding	ubiquitin specific peptidase 34 [Source:MGI Symbol;Acc:MGI:109473]
ENSMUSG00000060143	279.283	172.015	0.699522	0.0163424	Gm10076	14	105681828	105682211	+	384	lincRNA	predicted gene 10076 [Source:MGI Symbol;Acc:MGI:3704451]
ENSMUSG00000103294	6.99436	0.331633	4.29395	0.0163658	Gm38233	3	65615368	65616174	-	807	processed_pseudogene	predicted gene, 38233 [Source:MGI Symbol;Acc:MGI:5611461]
ENSMUSG00000033998	81.7147	38.983	1.06075	0.0165966	Kcnk1	8	125995170	126030685	+	2235	protein_coding	potassium channel, subfamily K, member 1 [Source:MGI Symbol;Acc:MGI:109322]
ENSMUSG00000001870	6.68173	0.331633	4.22731	0.0167088	Ltbp1	17	75005568	75392512	+	10480	protein_coding	latent transforming growth factor beta binding protein 1 [Source:MGI Symbol;Acc:MGI:109151]
ENSMUSG00000060882	101.295	46.6479	1.11356	0.0167368	Kcnd2	6	21215503	21729805	+	5152	protein_coding	potassium voltage-gated channel, Shal-related family, member 2 [Source:MGI Symbol;Acc:MGI:102663]
ENSMUSG00000050953	107.402	59.0691	0.859844	0.0167549	Gja1	10	56377330	56402513	+	10257	protein_coding	gap junction protein, alpha 1 [Source:MGI Symbol;Acc:MGI:95713]
ENSMUSG00000030930	36.0531	14.5107	1.30923	0.0167804	Chst15	7	132235780	132317228	-	6754	protein_coding	carbohydrate (N-acetylgalactosamine 4-sulfate 6-O) sulfotransferase 15 [Source:MGI Symbol;Acc:MGI:1924840]
ENSMUSG00000024298	1641.89	1361.78	0.270432	0.0171019	Zfp871	17	32771236	32788287	-	5376	protein_coding	zinc finger protein 871 [Source:MGI Symbol;Acc:MGI:1921793]
ENSMUSG00000037259	110.668	56.9112	0.956454	0.0172011	Dzank1	2	144470557	144527414	-	8262	protein_coding	double zinc ribbon and ankyrin repeat domains 1 [Source:MGI Symbol;Acc:MGI:2139080]
ENSMUSG00000109398	8.69725	0.663266	3.71161	0.0172518	Gm3854	7	6343759	6355956	+	3908	protein_coding	predicted gene 3854 [Source:MGI Symbol;Acc:MGI:3782026]
ENSMUSG00000097812	10.2417	1.02029	3.34277	0.0173633	Gm26812	8	121850194	121860621	+	805	lincRNA	predicted gene, 26812 [Source:MGI Symbol;Acc:MGI:5477306]
ENSMUSG00000019874	29.9096	10.9341	1.45112	0.0174104	Fabp7	10	57784881	57788450	+	1250	protein_coding	fatty acid binding protein 7, brain [Source:MGI Symbol;Acc:MGI:101916]
ENSMUSG00000001119	23.0731	4.04637	2.48493	0.017421	Col6a1	10	76708792	76726168	-	4380	protein_coding	collagen, type VI, alpha 1 [Source:MGI Symbol;Acc:MGI:88459]
ENSMUSG00000033022	5448.59	4571.88	0.253249	0.0175853	Cdo1	18	46713205	46728342	-	1530	protein_coding	cysteine dioxygenase 1, cytosolic [Source:MGI Symbol;Acc:MGI:105925]
ENSMUSG00000022831	63.317	28.3403	1.15234	0.0176642	Hcls1	16	36934983	36963212	+	2525	protein_coding	hematopoietic cell specific Lyn substrate 1 [Source:MGI Symbol;Acc:MGI:104568]
ENSMUSG00000029752	1802.99	1531.22	0.23581	0.0177646	Asns	6	7675169	7693254	-	2735	protein_coding	asparagine synthetase [Source:MGI Symbol;Acc:MGI:1350929]
ENSMUSG00000024044	129.353	71.6667	0.848125	0.0179592	Epb41l3	17	69075683	69289989	+	11919	protein_coding	erythrocyte membrane protein band 4.1 like 3 [Source:MGI Symbol;Acc:MGI:103008]
ENSMUSG00000036634	159.419	86.0841	0.88391	0.018161	Mag	7	30899176	30914873	-	4072	protein_coding	myelin-associated glycoprotein [Source:MGI Symbol;Acc:MGI:96912]
ENSMUSG00000043857	30.5995	11.6711	1.39238	0.0182289	Mgat5b	11	116918863	116986948	+	4596	protein_coding	mannoside acetylglucosaminyltransferase 5, isoenzyme B [Source:MGI Symbol;Acc:MGI:3606200]
ENSMUSG00000045414	784.863	623.127	0.333185	0.0182351	1190002N15Rik	9	94517864	94538081	-	3950	protein_coding	RIKEN cDNA 1190002N15 gene [Source:MGI Symbol;Acc:MGI:1916111]
ENSMUSG00000037902	218.12	135.152	0.687561	0.0183547	Sirpa	2	129592835	129632228	+	4911	protein_coding	signal-regulatory protein alpha [Source:MGI Symbol;Acc:MGI:108563]
ENSMUSG00000032193	1258.12	1016.56	0.307748	0.0183863	Ldlr	9	21723483	21749919	+	9622	protein_coding	low density lipoprotein receptor [Source:MGI Symbol;Acc:MGI:96765]
ENSMUSG00000021700	99.2172	51.4809	0.940976	0.0184813	Rab3c	13	110054187	110280996	-	12049	protein_coding	RAB3C, member RAS oncogene family [Source:MGI Symbol;Acc:MGI:1914545]
ENSMUSG00000034648	67.6389	30.7345	1.13015	0.0186416	Lrrn1	6	107529768	107570214	+	3700	protein_coding	leucine rich repeat protein 1, neuronal [Source:MGI Symbol;Acc:MGI:106038]
ENSMUSG00000104125	7.24049	0.35702	4.33949	0.0187869	Gm37488	3	60604384	60607757	+	3374	TEC	predicted gene, 37488 [Source:MGI Symbol;Acc:MGI:5610716]
ENSMUSG00000071076	4850.83	4180.66	0.214438	0.0188047	Jund	8	70698949	70700616	+	1668	protein_coding	jun D proto-oncogene [Source:MGI Symbol;Acc:MGI:96648]
ENSMUSG00000042807	32.221	11.3483	1.49468	0.0193965	Hecw2	1	53806876	54195168	-	12947	protein_coding	HECT, C2 and WW domain containing E3 ubiquitin protein ligase 2 [Source:MGI Symbol;Acc:MGI:2685817]
ENSMUSG00000029636	73.8917	35.0454	1.07261	0.0194056	Wasf3	5	146384985	146473615	+	5196	protein_coding	WAS protein family, member 3 [Source:MGI Symbol;Acc:MGI:2658986]
ENSMUSG00000026667	4245.98	3657.94	0.214991	0.0194952	Uhmk1	1	170193420	170215397	-	8101	protein_coding	U2AF homology motif (UHM) kinase 1 [Source:MGI Symbol;Acc:MGI:1341908]
ENSMUSG00000045589	178.288	97.9933	0.861329	0.0195937	Frrs1l	4	56957173	56990391	-	6817	protein_coding	ferric-chelate reductase 1 like [Source:MGI Symbol;Acc:MGI:2442704]
ENSMUSG00000070880	193.289	106.79	0.852044	0.0196978	Gad1	2	70553072	70602014	+	7639	protein_coding	glutamate decarboxylase 1 [Source:MGI Symbol;Acc:MGI:95632]
ENSMUSG00000103320	7.23489	0.35702	4.33861	0.0198039	Gm37403	1	164872833	164876353	-	3521	TEC	predicted gene, 37403 [Source:MGI Symbol;Acc:MGI:5610631]
ENSMUSG00000030617	13.5983	2.67965	2.34928	0.0198214	Ccdc83	7	90223873	90265777	-	3250	protein_coding	coiled-coil domain containing 83 [Source:MGI Symbol;Acc:MGI:1918255]
ENSMUSG00000028020	136.138	72.1967	0.911629	0.0199394	Glrb	3	80843599	80913660	-	4655	protein_coding	glycine receptor, beta subunit [Source:MGI Symbol;Acc:MGI:95751]
ENSMUSG00000027763	1604.03	1364.55	0.233548	0.0200431	Mbnl1	3	60472830	60629750	+	18717	protein_coding	muscleblind like splicing factor 1 [Source:MGI Symbol;Acc:MGI:1928482]
ENSMUSG00000066607	86.6986	36.5494	1.2382	0.0201087	Insyn1	9	58488603	58499780	+	2331	protein_coding	inhibitory synaptic factor 1 [Source:MGI Symbol;Acc:MGI:2442108]
ENSMUSG00000040035	128.331	73.1798	0.806319	0.0201697	Disp2	2	118779719	118811293	+	9555	protein_coding	dispatched RND tramsporter family member 2 [Source:MGI Symbol;Acc:MGI:2388733]
ENSMUSG00000004558	917.874	716.044	0.356794	0.0201792	Ndrg2	14	51905271	51914158	-	3397	protein_coding	N-myc downstream regulated gene 2 [Source:MGI Symbol;Acc:MGI:1352498]
ENSMUSG00000048001	5.87693	0	5.00131	0.02024	Hes5	4	154960923	154962371	+	1363	protein_coding	hes family bHLH transcription factor 5 [Source:MGI Symbol;Acc:MGI:104876]
ENSMUSG00000025823	2600.66	2188.46	0.248848	0.0202525	Pdia4	6	47796141	47813430	-	2399	protein_coding	protein disulfide isomerase associated 4 [Source:MGI Symbol;Acc:MGI:104864]
ENSMUSG00000026068	13.7028	2.53333	2.40706	0.0202881	Il18rap	1	40515362	40551705	+	6752	protein_coding	interleukin 18 receptor accessory protein [Source:MGI Symbol;Acc:MGI:1338888]
ENSMUSG00000024529	35.7642	12.5971	1.50313	0.0203626	Lox	18	52516069	52529867	-	4810	protein_coding	lysyl oxidase [Source:MGI Symbol;Acc:MGI:96817]
ENSMUSG00000041481	16.3927	3.01128	2.44517	0.0204064	Serpina3g	12	104236245	104241939	+	2105	protein_coding	serine (or cysteine) peptidase inhibitor, clade A, member 3G [Source:MGI Symbol;Acc:MGI:105046]
ENSMUSG00000073147	1381.77	1088.99	0.344258	0.0206345	5031425E22Rik	5	23382308	23434269	-	5142	lincRNA	RIKEN cDNA 5031425E22 gene [Source:MGI Symbol;Acc:MGI:1923227]
ENSMUSG00000021374	3885.2	3299.51	0.235978	0.0206488	Nup153	13	46679905	46727940	-	7017	protein_coding	nucleoporin 153 [Source:MGI Symbol;Acc:MGI:2385621]
ENSMUSG00000057455	61.2313	27.6259	1.14398	0.0207151	Rit2	18	30973489	31317290	-	4496	protein_coding	Ras-like without CAAX 2 [Source:MGI Symbol;Acc:MGI:108054]
ENSMUSG00000022462	13447.2	11304.2	0.250558	0.020805	Slc38a2	15	96687392	96699730	-	8838	protein_coding	solute carrier family 38, member 2 [Source:MGI Symbol;Acc:MGI:1915010]
ENSMUSG00000097820	70.8309	34.4652	1.03725	0.0209558	E530011L22Rik	9	121754662	121759943	-	5282	antisense	RIKEN cDNA E530011L22 gene [Source:MGI Symbol;Acc:MGI:2443770]
ENSMUSG00000026365	283.5	201.934	0.488516	0.0209789	Cfh	1	140084708	140183764	-	8383	protein_coding	complement component factor h [Source:MGI Symbol;Acc:MGI:88385]
ENSMUSG00000029055	109.35	65.556	0.733237	0.0210595	Plch2	4	154983115	155056784	-	8112	protein_coding	phospholipase C, eta 2 [Source:MGI Symbol;Acc:MGI:2443078]
ENSMUSG00000044550	62.841	28.1428	1.15371	0.0212136	Tceal3	X	136590842	136668378	+	3546	protein_coding	transcription elongation factor A (SII)-like 3 [Source:MGI Symbol;Acc:MGI:1913354]
ENSMUSG00000024413	2665.24	2316.72	0.202304	0.0213991	Npc1	18	12189693	12236400	-	10725	protein_coding	NPC intracellular cholesterol transporter 1 [Source:MGI Symbol;Acc:MGI:1097712]
ENSMUSG00000069072	54.9106	24.6034	1.15767	0.021485	Slc7a14	3	31202858	31310378	-	9829	protein_coding	solute carrier family 7 (cationic amino acid transporter, y+ system), member 14 [Source:MGI Symbol;Acc:MGI:3040688]
ENSMUSG00000029223	107.431	60.5779	0.820985	0.0214853	Uchl1	5	66676091	66687234	+	1632	protein_coding	ubiquitin carboxy-terminal hydrolase L1 [Source:MGI Symbol;Acc:MGI:103149]
ENSMUSG00000019843	129.494	77.6137	0.735902	0.0216402	Fyn	10	39368855	39565381	+	4363	protein_coding	Fyn proto-oncogene [Source:MGI Symbol;Acc:MGI:95602]
ENSMUSG00000048960	48.8529	21.0898	1.21222	0.0216577	Prex2	1	10993465	11303681	+	16609	protein_coding	phosphatidylinositol-3,4,5-trisphosphate-dependent Rac exchange factor 2 [Source:MGI Symbol;Acc:MGI:1923385]
ENSMUSG00000061175	2726.19	2257.15	0.272697	0.0217349	Fnip2	3	79455974	79567796	-	8364	protein_coding	folliculin interacting protein 2 [Source:MGI Symbol;Acc:MGI:2683054]
ENSMUSG00000026442	149.019	79.2255	0.907973	0.021735	Nfasc	1	132564690	132741797	-	14145	protein_coding	neurofascin [Source:MGI Symbol;Acc:MGI:104753]
ENSMUSG00000080465	8.45052	0.614891	3.71404	0.0219435	Gm22486	6	71882557	71882693	-	137	snoRNA	predicted gene, 22486 [Source:MGI Symbol;Acc:MGI:5452263]
ENSMUSG00000095351	4.66621	0	4.67169	0.0221161	Igkv3-2	6	70698449	70699067	+	378	IG_V_gene	immunoglobulin kappa variable 3-2 [Source:MGI Symbol;Acc:MGI:1330850]
ENSMUSG00000046138	1002.9	825.946	0.280145	0.0221915	9930021J03Rik	19	29714402	29805989	-	8134	protein_coding	RIKEN cDNA 9930021J03 gene [Source:MGI Symbol;Acc:MGI:2444398]
ENSMUSG00000001467	959.083	793.511	0.272945	0.0222439	Cyp51	5	4081145	4104746	-	4415	protein_coding	cytochrome P450, family 51 [Source:MGI Symbol;Acc:MGI:106040]
ENSMUSG00000004633	347.922	230.257	0.593794	0.0222545	Chn2	6	54039554	54301810	+	5812	protein_coding	chimerin 2 [Source:MGI Symbol;Acc:MGI:1917243]
ENSMUSG00000042688	5504.02	4695.49	0.229329	0.02228	Mapk6	9	75369062	75410005	-	6675	protein_coding	mitogen-activated protein kinase 6 [Source:MGI Symbol;Acc:MGI:1354946]
ENSMUSG00000026768	9.80353	1.30354	2.89557	0.0224011	Itga8	2	12106632	12301922	-	7368	protein_coding	integrin alpha 8 [Source:MGI Symbol;Acc:MGI:109442]
ENSMUSG00000102775	65.5113	34.0279	0.950179	0.0224414	Gm38160	3	51482331	51484829	-	2499	TEC	predicted gene, 38160 [Source:MGI Symbol;Acc:MGI:5611388]
ENSMUSG00000021047	57.2803	28.0123	1.02508	0.0224553	Nova1	12	46694517	46818929	-	8747	protein_coding	neuro-oncological ventral antigen 1 [Source:MGI Symbol;Acc:MGI:104297]
ENSMUSG00000010066	66.7465	32.8784	1.02015	0.0225297	Cacna2d2	9	107399612	107529343	+	7947	protein_coding	calcium channel, voltage-dependent, alpha 2/delta subunit 2 [Source:MGI Symbol;Acc:MGI:1929813]
ENSMUSG00000063015	2510.78	2172.66	0.208523	0.02257	Ccni	5	93181933	93206495	-	3303	protein_coding	cyclin I [Source:MGI Symbol;Acc:MGI:1341077]
ENSMUSG00000031751	4428.81	3827.76	0.210277	0.0226295	Amfr	8	93971588	94012842	-	4132	protein_coding	autocrine motility factor receptor [Source:MGI Symbol;Acc:MGI:1345634]
ENSMUSG00000058239	510.634	407.485	0.324975	0.022638	Usf2	7	30945248	30956803	-	2651	protein_coding	upstream transcription factor 2 [Source:MGI Symbol;Acc:MGI:99961]
ENSMUSG00000015342	260.336	194.376	0.420417	0.0227216	Xk	X	9272756	9313250	+	5076	protein_coding	X-linked Kx blood group [Source:MGI Symbol;Acc:MGI:103569]
ENSMUSG00000046699	23.9557	6.1595	1.94659	0.0227932	Slitrk4	X	64264885	64276996	-	8743	protein_coding	SLIT and NTRK-like family, member 4 [Source:MGI Symbol;Acc:MGI:2442509]
ENSMUSG00000105999	6.45739	0.331633	4.17568	0.0228008	Gm2213	5	29807471	29808158	-	688	processed_pseudogene	predicted gene 2213 [Source:MGI Symbol;Acc:MGI:3780383]
ENSMUSG00000064367	31363.5	25731.3	0.285596	0.0228226	mt-Nd5	MT	11742	13565	+	1824	protein_coding	mitochondrially encoded NADH dehydrogenase 5 [Source:MGI Symbol;Acc:MGI:102496]
ENSMUSG00000020681	45.9112	22.0741	1.05302	0.0228602	Ace	11	105967945	105989964	+	5287	protein_coding	angiotensin I converting enzyme (peptidyl-dipeptidase A) 1 [Source:MGI Symbol;Acc:MGI:87874]
ENSMUSG00000057715	8.31872	0.663266	3.64816	0.0228718	A830018L16Rik	1	11414105	11975901	+	9183	protein_coding	RIKEN cDNA A830018L16 gene [Source:MGI Symbol;Acc:MGI:2444149]
ENSMUSG00000030688	5491.96	4667.7	0.234427	0.0228849	Stard10	7	101317086	101346626	+	2419	protein_coding	START domain containing 10 [Source:MGI Symbol;Acc:MGI:1860093]
ENSMUSG00000028364	19.5468	5.21178	1.89558	0.0228873	Tnc	4	63959785	64047015	-	7772	protein_coding	tenascin C [Source:MGI Symbol;Acc:MGI:101922]
ENSMUSG00000023004	4096.49	3525.3	0.216602	0.0230218	Tuba1b	15	98931425	98934565	-	1875	protein_coding	tubulin, alpha 1B [Source:MGI Symbol;Acc:MGI:107804]
ENSMUSG00000093930	1509.53	1282.13	0.235604	0.0231976	Hmgcs1	13	119690379	119708260	+	4594	protein_coding	3-hydroxy-3-methylglutaryl-Coenzyme A synthase 1 [Source:MGI Symbol;Acc:MGI:107592]
ENSMUSG00000075478	40.1017	14.1585	1.49714	0.0234355	Slitrk1	14	108908800	108914158	-	5359	protein_coding	SLIT and NTRK-like family, member 1 [Source:MGI Symbol;Acc:MGI:2679446]
ENSMUSG00000058153	76.8692	40.0694	0.936573	0.0234744	Sez6l	5	112419151	112577185	-	6070	protein_coding	seizure related 6 homolog like [Source:MGI Symbol;Acc:MGI:1935121]
ENSMUSG00000094626	19.0321	5.66915	1.74881	0.0234762	Tmem121b	6	120488939	120493807	-	4869	protein_coding	transmembrane protein 121B [Source:MGI Symbol;Acc:MGI:2136977]
ENSMUSG00000052087	12.504	1.86886	2.70212	0.0234942	Rgs14	13	55369732	55384687	+	4239	protein_coding	regulator of G-protein signaling 14 [Source:MGI Symbol;Acc:MGI:1859709]
ENSMUSG00000034156	84.7642	47.3991	0.835074	0.0235125	Tspoap1	11	87760541	87785928	+	9499	protein_coding	TSPO associated protein 1 [Source:MGI Symbol;Acc:MGI:2450877]
ENSMUSG00000032021	40.7206	14.0121	1.53273	0.0235136	Crtam	9	40969691	41004628	-	5131	protein_coding	cytotoxic and regulatory T cell molecule [Source:MGI Symbol;Acc:MGI:1859822]
ENSMUSG00000038371	1389.4	1157.7	0.263841	0.0235605	Sbf2	7	110308013	110614922	-	14783	protein_coding	SET binding factor 2 [Source:MGI Symbol;Acc:MGI:1921831]
ENSMUSG00000104689	16.1459	3.72532	2.12429	0.0235624	Gm44482	14	75262013	75262115	+	103	miRNA	predicted gene, 44482 [Source:MGI Symbol;Acc:MGI:5690874]
ENSMUSG00000038357	198.75	113.986	0.798554	0.0235781	Camp	9	109847379	109849617	-	758	protein_coding	cathelicidin antimicrobial peptide [Source:MGI Symbol;Acc:MGI:108443]
ENSMUSG00000060240	133.328	70.7242	0.910009	0.0236403	Cend1	7	141426446	141429491	-	1775	protein_coding	cell cycle exit and neuronal differentiation 1 [Source:MGI Symbol;Acc:MGI:1929898]
ENSMUSG00000042772	1857.98	1551.96	0.259159	0.0237049	Smg7	1	152836995	152902646	-	6341	protein_coding	Smg-7 homolog, nonsense mediated mRNA decay factor (C. elegans) [Source:MGI Symbol;Acc:MGI:2682334]
ENSMUSG00000089911	1142.61	944.106	0.276024	0.0237559	Mfsd14a	3	116631164	116662677	-	7466	protein_coding	major facilitator superfamily domain containing 14A [Source:MGI Symbol;Acc:MGI:1201609]
ENSMUSG00000074934	9.11928	0.971911	3.21084	0.023764	Grem1	2	113746164	113758646	-	4148	protein_coding	gremlin 1, DAN family BMP antagonist [Source:MGI Symbol;Acc:MGI:1344337]
ENSMUSG00000022094	2114.01	1814.12	0.220834	0.0239099	Slc39a14	14	70303469	70351425	-	10550	protein_coding	solute carrier family 39 (zinc transporter), member 14 [Source:MGI Symbol;Acc:MGI:2384851]
ENSMUSG00000048142	175.427	95.794	0.870971	0.0239206	Nat8l	5	33995984	34005916	+	6670	protein_coding	N-acetyltransferase 8-like [Source:MGI Symbol;Acc:MGI:2447776]
ENSMUSG00000032537	42.7628	17.4542	1.28833	0.0242495	Ephb1	9	101922128	102354693	-	7002	protein_coding	Eph receptor B1 [Source:MGI Symbol;Acc:MGI:1096337]
ENSMUSG00000030257	208.695	131.354	0.665388	0.0243835	Srgap3	6	112717971	112947266	-	9852	protein_coding	SLIT-ROBO Rho GTPase activating protein 3 [Source:MGI Symbol;Acc:MGI:2152938]
ENSMUSG00000042379	138.329	91.032	0.606695	0.0244314	Esm1	13	113209659	113218098	+	2097	protein_coding	endothelial cell-specific molecule 1 [Source:MGI Symbol;Acc:MGI:1918940]
ENSMUSG00000045994	33.1718	13.4816	1.30544	0.0244575	B3gat1	9	26733728	26763101	+	4960	protein_coding	beta-1,3-glucuronyltransferase 1 (glucuronosyltransferase P) [Source:MGI Symbol;Acc:MGI:1924148]
ENSMUSG00000071532	1714.2	1367.85	0.326424	0.0244739	Gm10335	10	14523078	14523545	+	468	processed_pseudogene	predicted gene 10335 [Source:MGI Symbol;Acc:MGI:3641693]
ENSMUSG00000035811	2424.44	1989.41	0.285237	0.024605	Ugt2b35	5	87000860	87013275	+	3359	protein_coding	UDP glucuronosyltransferase 2 family, polypeptide B35 [Source:MGI Symbol;Acc:MGI:3576100]
ENSMUSG00000025016	5143.85	4451.78	0.208571	0.0248243	Tm9sf3	19	41210842	41264004	-	6144	protein_coding	transmembrane 9 superfamily member 3 [Source:MGI Symbol;Acc:MGI:1914262]
ENSMUSG00000090071	58.6192	26.4215	1.14646	0.0249411	Cdk5r2	1	74854934	74857732	+	2799	protein_coding	cyclin-dependent kinase 5, regulatory subunit 2 (p39) [Source:MGI Symbol;Acc:MGI:1330828]
ENSMUSG00000091017	416.798	298.92	0.481424	0.0249429	Fam71a	1	191162584	191164817	-	2234	protein_coding	family with sequence similarity 71, member A [Source:MGI Symbol;Acc:MGI:3588202]
ENSMUSG00000037426	351.81	264.37	0.410176	0.0249695	Depdc5	5	32863701	32994236	+	11774	protein_coding	DEP domain containing 5 [Source:MGI Symbol;Acc:MGI:2141101]
ENSMUSG00000081684	1240.69	1034.98	0.261982	0.0249848	Rps2-ps13	X	52898588	52899469	+	882	processed_pseudogene	ribosomal protein S2, pseudogene 13 [Source:MGI Symbol;Acc:MGI:3705640]
ENSMUSG00000100916	6.15591	0.307446	4.11403	0.0250011	Lhb	7	45420820	45421897	+	678	protein_coding	luteinizing hormone beta [Source:MGI Symbol;Acc:MGI:96782]
ENSMUSG00000028862	682.947	548.39	0.317081	0.0250423	Map3k6	4	133240818	133252929	+	4604	protein_coding	mitogen-activated protein kinase kinase kinase 6 [Source:MGI Symbol;Acc:MGI:1855691]
ENSMUSG00000014956	4480.97	3863.43	0.214014	0.0250733	Ppp1cb	5	32458843	32517433	+	10913	protein_coding	protein phosphatase 1 catalytic subunit beta [Source:MGI Symbol;Acc:MGI:104871]
ENSMUSG00000029581	50.6994	23.8096	1.08717	0.0251309	Fscn1	5	142960343	142973185	+	3012	protein_coding	fascin actin-bundling protein 1 [Source:MGI Symbol;Acc:MGI:1352745]
ENSMUSG00000059108	32.2197	11.3189	1.50919	0.025234	Ifitm6	7	141015699	141017924	-	905	protein_coding	interferon induced transmembrane protein 6 [Source:MGI Symbol;Acc:MGI:2686976]
ENSMUSG00000068823	4372.03	3769.13	0.214005	0.0253183	Csde1	3	103020426	103058186	+	10902	protein_coding	cold shock domain containing E1, RNA binding [Source:MGI Symbol;Acc:MGI:92356]
ENSMUSG00000081965	41.6628	18.8179	1.15045	0.0254123	Gm11620	11	105164776	105166620	-	1845	processed_pseudogene	predicted gene 11620 [Source:MGI Symbol;Acc:MGI:3650770]
ENSMUSG00000023826	12.0546	1.96561	2.60723	0.025484	Prkn	17	10840384	12063361	+	10219	protein_coding	parkin RBR E3 ubiquitin protein ligase [Source:MGI Symbol;Acc:MGI:1355296]
ENSMUSG00000022150	50.3966	24.6228	1.0331	0.0255619	Dab2	15	6299788	6440712	+	7342	protein_coding	disabled 2, mitogen-responsive phosphoprotein [Source:MGI Symbol;Acc:MGI:109175]
ENSMUSG00000033208	199.162	115.799	0.779702	0.0255747	S100b	10	76253853	76261159	+	1484	protein_coding	S100 protein, beta polypeptide, neural [Source:MGI Symbol;Acc:MGI:98217]
ENSMUSG00000103373	6.53944	0.307446	4.19257	0.025776	Gm37238	13	48542644	48545033	-	2390	TEC	predicted gene, 37238 [Source:MGI Symbol;Acc:MGI:5610466]
ENSMUSG00000000579	163.212	101.488	0.690392	0.025823	Dynlt1c	17	6601671	6609774	+	3777	protein_coding	dynein light chain Tctex-type 1C [Source:MGI Symbol;Acc:MGI:3807476]
ENSMUSG00000105679	28.9773	11.1082	1.38884	0.0258387	Gm43338	5	140321622	140323844	-	2223	TEC	predicted gene 43338 [Source:MGI Symbol;Acc:MGI:5663475]
ENSMUSG00000038388	4227.28	3631.2	0.219267	0.0259056	Mpp6	6	50110241	50198939	+	6254	protein_coding	membrane protein, palmitoylated 6 (MAGUK p55 subfamily member 6) [Source:MGI Symbol;Acc:MGI:1927340]
ENSMUSG00000000682	23.3696	6.92551	1.74948	0.0259712	Cd52	4	134082448	134095082	-	1187	protein_coding	CD52 antigen [Source:MGI Symbol;Acc:MGI:1346088]
ENSMUSG00000001506	106.226	53.7014	0.977247	0.026013	Col1a1	11	94936224	94953042	+	6563	protein_coding	collagen, type I, alpha 1 [Source:MGI Symbol;Acc:MGI:88467]
ENSMUSG00000108358	17.1198	3.982	2.10225	0.0261099	Gm44509	7	55973519	55974842	-	1324	TEC	predicted gene 44509 [Source:MGI Symbol;Acc:MGI:5753085]
ENSMUSG00000022306	29.6069	11.6239	1.34895	0.0261318	Zfpm2	15	40655035	41104592	+	9536	protein_coding	zinc finger protein, multitype 2 [Source:MGI Symbol;Acc:MGI:1334444]
ENSMUSG00000020723	28.0519	11.0662	1.33446	0.0261616	Cacng4	11	107732357	107794557	-	3575	protein_coding	calcium channel, voltage-dependent, gamma subunit 4 [Source:MGI Symbol;Acc:MGI:1859167]
ENSMUSG00000020152	6005.32	5136.67	0.225454	0.0261907	Actr2	11	20062304	20112913	-	5204	protein_coding	ARP2 actin-related protein 2 [Source:MGI Symbol;Acc:MGI:1913963]
ENSMUSG00000025092	72.4768	34.4894	1.06936	0.0262532	Hspa12a	19	58795751	58860984	-	5733	protein_coding	heat shock protein 12A [Source:MGI Symbol;Acc:MGI:1920692]
ENSMUSG00000033768	178.593	100.984	0.818469	0.0262935	Nrxn2	19	6418731	6544169	+	13812	protein_coding	neurexin II [Source:MGI Symbol;Acc:MGI:1096362]
ENSMUSG00000071072	3995.6	3414.67	0.226683	0.0263534	Ptges3	10	128058954	128077272	+	2217	protein_coding	prostaglandin E synthase 3 [Source:MGI Symbol;Acc:MGI:1929282]
ENSMUSG00000030643	606.075	486.81	0.317519	0.0266012	Rab30	7	92741603	92844535	+	9642	protein_coding	RAB30, member RAS oncogene family [Source:MGI Symbol;Acc:MGI:1923235]
ENSMUSG00000009575	1034.36	851.592	0.280069	0.0266781	Cbx5	15	103191544	103239816	-	9006	protein_coding	chromobox 5 [Source:MGI Symbol;Acc:MGI:109372]
ENSMUSG00000049044	205.463	145.42	0.496882	0.0266897	Rapgef4	2	71981240	72257474	+	6677	protein_coding	Rap guanine nucleotide exchange factor (GEF) 4 [Source:MGI Symbol;Acc:MGI:1917723]
ENSMUSG00000024002	3815.78	3296.86	0.210693	0.02671	Brd4	17	32196274	32284722	-	9083	protein_coding	bromodomain containing 4 [Source:MGI Symbol;Acc:MGI:1888520]
ENSMUSG00000022521	1523.63	1259.26	0.274883	0.0267587	Crebbp	16	4081328	4213997	-	13540	protein_coding	CREB binding protein [Source:MGI Symbol;Acc:MGI:1098280]
ENSMUSG00000037577	244.97	164.642	0.574148	0.0268215	Ephx3	17	32183770	32189549	-	2502	protein_coding	epoxide hydrolase 3 [Source:MGI Symbol;Acc:MGI:1919182]
ENSMUSG00000020810	41.674	16.261	1.35013	0.0268262	Cygb	11	116645595	116654313	-	2331	protein_coding	cytoglobin [Source:MGI Symbol;Acc:MGI:2149481]
ENSMUSG00000026830	61.5103	31.8078	0.945962	0.0269188	Ermn	2	58045113	58052864	-	3635	protein_coding	ermin, ERM-like protein [Source:MGI Symbol;Acc:MGI:1925017]
ENSMUSG00000036698	2854.92	2457.85	0.215948	0.0269429	Ago2	15	73095844	73184935	-	14031	protein_coding	argonaute RISC catalytic subunit 2 [Source:MGI Symbol;Acc:MGI:2446632]
ENSMUSG00000025375	150.927	84.3056	0.835802	0.0269632	Aatk	11	120007313	120047167	-	7159	protein_coding	apoptosis-associated tyrosine kinase [Source:MGI Symbol;Acc:MGI:1197518]
ENSMUSG00000051506	44.2427	18.5353	1.24749	0.026966	Wdfy4	14	32959547	33185508	-	10552	protein_coding	WD repeat and FYVE domain containing 4 [Source:MGI Symbol;Acc:MGI:3584510]
ENSMUSG00000038143	58.5794	24.8985	1.23554	0.0271253	Stox2	8	47180048	47446362	-	18735	protein_coding	storkhead box 2 [Source:MGI Symbol;Acc:MGI:1918319]
ENSMUSG00000031786	6.05712	0.331633	4.08469	0.0271502	Drc7	8	95055103	95078141	+	2988	protein_coding	dynein regulatory complex subunit 7 [Source:MGI Symbol;Acc:MGI:2685616]
ENSMUSG00000020657	160.27	107.371	0.577308	0.0271727	Dnajc27	12	4082583	4110606	+	5088	protein_coding	DnaJ heat shock protein family (Hsp40) member C27 [Source:MGI Symbol;Acc:MGI:2443036]
ENSMUSG00000023944	49381.2	44057.9	0.164557	0.0273376	Hsp90ab1	17	45567775	45573271	-	2999	protein_coding	heat shock protein 90 alpha (cytosolic), class B member 1 [Source:MGI Symbol;Acc:MGI:96247]
ENSMUSG00000050954	306.911	219.835	0.481212	0.0274105	Zfp169	13	48487647	48513451	-	8017	protein_coding	zinc finger protein 169 [Source:MGI Symbol;Acc:MGI:1915161]
ENSMUSG00000028664	42.2873	17.872	1.23665	0.0276429	Ephb2	4	136647539	136835988	-	12608	protein_coding	Eph receptor B2 [Source:MGI Symbol;Acc:MGI:99611]
ENSMUSG00000036510	16.2342	3.83687	2.06324	0.0278516	Cdh8	8	99024471	99416471	-	7740	protein_coding	cadherin 8 [Source:MGI Symbol;Acc:MGI:107434]
ENSMUSG00000025794	15108.1	13161	0.199127	0.0278826	Rpl14	9	120571444	120574654	+	1651	protein_coding	ribosomal protein L14 [Source:MGI Symbol;Acc:MGI:1914365]
ENSMUSG00000060402	20.5759	6.89773	1.57174	0.0279316	Chst8	7	34674468	34812711	-	5966	protein_coding	carbohydrate (N-acetylgalactosamine 4-0) sulfotransferase 8 [Source:MGI Symbol;Acc:MGI:1916197]
ENSMUSG00000070738	2084.07	1803.91	0.20798	0.0279993	Dgkd	1	87853287	87945180	+	6850	protein_coding	diacylglycerol kinase, delta [Source:MGI Symbol;Acc:MGI:2138334]
ENSMUSG00000048385	117.103	62.7031	0.897093	0.0281482	Scrt1	15	76516203	76522499	-	4380	protein_coding	scratch family zinc finger 1 [Source:MGI Symbol;Acc:MGI:2176606]
ENSMUSG00000105731	16.5567	4.52433	1.85838	0.0281746	Gm43063	3	103096746	103097826	+	1081	sense_intronic	predicted gene 43063 [Source:MGI Symbol;Acc:MGI:5663200]
ENSMUSG00000079015	1384.54	1123.79	0.301229	0.0283663	Serpina1c	12	103894926	103904887	-	1361	protein_coding	serine (or cysteine) peptidase inhibitor, clade A, member 1C [Source:MGI Symbol;Acc:MGI:891969]
ENSMUSG00000049612	47.2705	21.4752	1.13153	0.0285309	Omg	11	79500982	79504084	-	2228	protein_coding	oligodendrocyte myelin glycoprotein [Source:MGI Symbol;Acc:MGI:106586]
ENSMUSG00000062098	445.675	318.728	0.481592	0.028678	Btbd3	2	138256565	138589292	+	5776	protein_coding	BTB (POZ) domain containing 3 [Source:MGI Symbol;Acc:MGI:2385155]
ENSMUSG00000026782	232.495	169.635	0.455089	0.0287808	Abi2	1	60409619	60481158	+	8543	protein_coding	abl-interactor 2 [Source:MGI Symbol;Acc:MGI:106913]
ENSMUSG00000039879	1683.61	1450.61	0.215128	0.0288319	Heca	10	17868612	17948067	-	6247	protein_coding	hdc homolog, cell cycle regulator [Source:MGI Symbol;Acc:MGI:2685715]
ENSMUSG00000064065	54.6478	25.2183	1.11435	0.0288337	Ipcef1	10	6885796	7052478	-	9003	protein_coding	interaction protein for cytohesin exchange factors 1 [Source:MGI Symbol;Acc:MGI:2444159]
ENSMUSG00000055254	143.151	90.8735	0.652192	0.0288584	Ntrk2	13	58806569	59133970	+	19292	protein_coding	neurotrophic tyrosine kinase, receptor, type 2 [Source:MGI Symbol;Acc:MGI:97384]
ENSMUSG00000027977	54.3232	26.6044	1.02594	0.0289731	Ndst3	3	123526166	123690853	-	9878	protein_coding	N-deacetylase/N-sulfotransferase (heparan glucosaminyl) 3 [Source:MGI Symbol;Acc:MGI:1932544]
ENSMUSG00000026393	1684.59	1427.46	0.239269	0.0289897	Nek7	1	138482875	138620141	-	7376	protein_coding	NIMA (never in mitosis gene a)-related expressed kinase 7 [Source:MGI Symbol;Acc:MGI:1890645]
ENSMUSG00000020534	1588.06	1313.09	0.274931	0.029002	Shmt1	11	60788104	60811718	-	3883	protein_coding	serine hydroxymethyltransferase 1 (soluble) [Source:MGI Symbol;Acc:MGI:98299]
ENSMUSG00000056124	187.462	126.089	0.570498	0.0291502	B4galt6	18	20684599	20746404	-	5808	protein_coding	UDP-Gal:betaGlcNAc beta 1,4-galactosyltransferase, polypeptide 6 [Source:MGI Symbol;Acc:MGI:1928380]
ENSMUSG00000020788	145.98	83.1248	0.809072	0.0292452	Atp2a3	11	72961169	72993044	+	5281	protein_coding	ATPase, Ca++ transporting, ubiquitous [Source:MGI Symbol;Acc:MGI:1194503]
ENSMUSG00000037940	21.2391	6.46815	1.70135	0.0293942	Inpp4b	8	81342556	82127914	+	13066	protein_coding	inositol polyphosphate-4-phosphatase, type II [Source:MGI Symbol;Acc:MGI:2158925]
ENSMUSG00000033152	86.5667	42.2859	1.02807	0.0294197	Podxl2	6	88842558	88875044	-	5749	protein_coding	podocalyxin-like 2 [Source:MGI Symbol;Acc:MGI:2442488]
ENSMUSG00000107439	6.84647	0.307446	4.26029	0.0294294	Gm45060	6	58964874	58972234	+	593	antisense	predicted gene 45060 [Source:MGI Symbol;Acc:MGI:5753636]
ENSMUSG00000090215	4.32128	0	4.56131	0.0294602	Trim34b	7	104329471	104336909	+	1850	protein_coding	tripartite motif-containing 34B [Source:MGI Symbol;Acc:MGI:4821264]
ENSMUSG00000031996	3632.87	3144.32	0.208229	0.0295164	Aplp2	9	31149557	31211815	-	5875	protein_coding	amyloid beta (A4) precursor-like protein 2 [Source:MGI Symbol;Acc:MGI:88047]
ENSMUSG00000037996	124.671	65.4689	0.924852	0.0295928	Slc24a2	4	86983124	87230477	-	12217	protein_coding	solute carrier family 24 (sodium/potassium/calcium exchanger), member 2 [Source:MGI Symbol;Acc:MGI:1923626]
ENSMUSG00000025551	27.1981	8.18068	1.7258	0.0296652	Fgf14	14	123977907	124677127	-	4182	protein_coding	fibroblast growth factor 14 [Source:MGI Symbol;Acc:MGI:109189]
ENSMUSG00000025777	47.5286	18.717	1.33449	0.0296938	Gdap1	1	17145362	17164271	+	7731	protein_coding	ganglioside-induced differentiation-associated-protein 1 [Source:MGI Symbol;Acc:MGI:1338002]
ENSMUSG00000030428	201.602	118.314	0.767776	0.0297213	Ttyh1	7	4119408	4136708	+	6379	protein_coding	tweety family member 1 [Source:MGI Symbol;Acc:MGI:1889007]
ENSMUSG00000076538	5.14853	0	4.81091	0.0297367	Igkv13-84	6	68939602	68940067	+	347	IG_V_gene	immunoglobulin kappa chain variable 13-84 [Source:MGI Symbol;Acc:MGI:96514]
ENSMUSG00000098489	5.06648	0	4.78938	0.0298112	Mir7678	2	164354313	164354383	-	71	miRNA	microRNA 7678 [Source:MGI Symbol;Acc:MGI:5530770]
ENSMUSG00000073242	4.28273	0	4.54969	0.0298168	Dnmt3aos	12	3859293	3862244	-	1385	antisense	DNA methyltransferase 3A, opposite strand [Source:MGI Symbol;Acc:MGI:3641689]
ENSMUSG00000024502	27.4553	9.64175	1.4959	0.0298387	Jakmip2	18	43531408	43687773	-	3511	protein_coding	janus kinase and microtubule interacting protein 2 [Source:MGI Symbol;Acc:MGI:1923467]
ENSMUSG00000107997	50.2605	26.0815	0.943545	0.0300024	Gm44243	6	129540221	129540912	+	692	TEC	predicted gene, 44243 [Source:MGI Symbol;Acc:MGI:5690635]
ENSMUSG00000027199	108.963	58.518	0.891758	0.0300303	Gatm	2	122594467	122611303	-	3001	protein_coding	glycine amidinotransferase (L-arginine:glycine amidinotransferase) [Source:MGI Symbol;Acc:MGI:1914342]
ENSMUSG00000029596	615.872	488.092	0.334145	0.0300522	Sdsl	5	120458186	120472810	-	1497	protein_coding	serine dehydratase-like [Source:MGI Symbol;Acc:MGI:2182607]
ENSMUSG00000041702	2092.55	1766.41	0.244562	0.0300852	Btbd7	12	102780797	102878471	-	16456	protein_coding	BTB (POZ) domain containing 7 [Source:MGI Symbol;Acc:MGI:1917858]
ENSMUSG00000021469	6.90117	0.35702	4.271	0.030112	Msx2	13	53466884	53473074	-	3279	protein_coding	msh homeobox 2 [Source:MGI Symbol;Acc:MGI:97169]
ENSMUSG00000010825	13.1062	2.96411	2.13858	0.030142	Grid2ip	5	143357338	143392152	+	6773	protein_coding	glutamate receptor, ionotropic, delta 2 (Grid2) interacting protein 1 [Source:MGI Symbol;Acc:MGI:2176213]
ENSMUSG00000015222	179.624	105.201	0.769689	0.0301938	Map2	1	66175273	66442583	+	16449	protein_coding	microtubule-associated protein 2 [Source:MGI Symbol;Acc:MGI:97175]
ENSMUSG00000019828	86.5387	44.9088	0.940001	0.0302752	Grm1	10	10686059	11082356	-	7648	protein_coding	glutamate receptor, metabotropic 1 [Source:MGI Symbol;Acc:MGI:1351338]
ENSMUSG00000020598	83.3404	45.6329	0.861484	0.0303056	Nrcam	12	44328885	44601964	+	13358	protein_coding	neuronal cell adhesion molecule [Source:MGI Symbol;Acc:MGI:104750]
ENSMUSG00000043131	2809.03	2436.11	0.205603	0.0303341	Mob1a	6	83326016	83343776	+	4794	protein_coding	MOB kinase activator 1A [Source:MGI Symbol;Acc:MGI:2442631]
ENSMUSG00000022878	106.274	64.1157	0.728502	0.0303491	Adipoq	16	23146536	23158028	+	1381	protein_coding	adiponectin, C1Q and collagen domain containing [Source:MGI Symbol;Acc:MGI:106675]
ENSMUSG00000038173	10.7289	1.96801	2.43833	0.0303652	Enpp6	8	46986887	47096762	+	6412	protein_coding	ectonucleotide pyrophosphatase/phosphodiesterase 6 [Source:MGI Symbol;Acc:MGI:2445171]
ENSMUSG00000052749	4.33743	0	4.56614	0.0304844	Trim30b	7	104355382	104369884	-	7527	protein_coding	tripartite motif-containing 30B [Source:MGI Symbol;Acc:MGI:4821256]
ENSMUSG00000040260	98.9219	61.9482	0.67435	0.0305621	Daam2	17	49456022	49564343	-	9769	protein_coding	dishevelled associated activator of morphogenesis 2 [Source:MGI Symbol;Acc:MGI:1923691]
ENSMUSG00000068615	10.2193	1.02149	3.33845	0.0306906	Gjd2	2	114009601	114013619	-	2879	protein_coding	gap junction protein, delta 2 [Source:MGI Symbol;Acc:MGI:1334209]
ENSMUSG00000026064	549.51	427.993	0.361039	0.0306911	Ptp4a1	1	30940302	30949309	-	5541	protein_coding	protein tyrosine phosphatase 4a1 [Source:MGI Symbol;Acc:MGI:1277096]
ENSMUSG00000019124	142.65	77.8257	0.869389	0.0307011	Scrn1	6	54501173	54566489	-	8613	protein_coding	secernin 1 [Source:MGI Symbol;Acc:MGI:1917188]
ENSMUSG00000087667	5.6028	0.331633	3.97549	0.0307453	Gm13381	2	28562197	28576698	+	922	antisense	predicted gene 13381 [Source:MGI Symbol;Acc:MGI:3649650]
ENSMUSG00000073139	629.443	514.08	0.292563	0.0309681	Tmem185a	X	70459753	70477180	-	2513	protein_coding	transmembrane protein 185A [Source:MGI Symbol;Acc:MGI:2448555]
ENSMUSG00000022240	65.2953	32.5798	0.998639	0.0310474	Ctnnd2	15	30172593	31029341	+	10316	protein_coding	catenin (cadherin associated protein), delta 2 [Source:MGI Symbol;Acc:MGI:1195966]
ENSMUSG00000018470	76.6909	45.2776	0.756008	0.0310751	Kcnab3	11	69326258	69333042	+	2865	protein_coding	potassium voltage-gated channel, shaker-related subfamily, beta member 3 [Source:MGI Symbol;Acc:MGI:1336208]
ENSMUSG00000109663	84.7349	48.1715	0.818395	0.0312593	Gm45308	7	46832464	46832878	+	415	processed_pseudogene	predicted gene 45308 [Source:MGI Symbol;Acc:MGI:5791144]
ENSMUSG00000097620	16.2981	4.21928	1.94258	0.0312649	4921514A10Rik	4	141115660	141118087	+	2116	antisense	RIKEN cDNA 4921514A10 gene [Source:MGI Symbol;Acc:MGI:3704238]
ENSMUSG00000042390	2158.89	1870.12	0.207464	0.0313537	Gatad2b	3	90293178	90363407	+	11443	protein_coding	GATA zinc finger domain containing 2B [Source:MGI Symbol;Acc:MGI:2443225]
ENSMUSG00000032101	32.1278	11.3773	1.48843	0.0314175	Ddx25	9	35536647	35558528	-	6934	protein_coding	DEAD (Asp-Glu-Ala-Asp) box polypeptide 25 [Source:MGI Symbol;Acc:MGI:1353582]
ENSMUSG00000112963	72.9395	43.0257	0.764124	0.0315017	Gm6093	13	33562486	33569317	-	3408	lincRNA	predicted gene 6093 [Source:MGI Symbol;Acc:MGI:3648840]
ENSMUSG00000030102	2160.2	1766.94	0.289432	0.0315075	Itpr1	6	108213096	108551109	+	18319	protein_coding	inositol 1,4,5-trisphosphate receptor 1 [Source:MGI Symbol;Acc:MGI:96623]
ENSMUSG00000048279	1234.87	1034.17	0.255568	0.0315661	Sacs	14	61138457	61240695	+	20414	protein_coding	sacsin [Source:MGI Symbol;Acc:MGI:1354724]
ENSMUSG00000051359	133.778	76.6626	0.800249	0.0316255	Ncald	15	37366175	37792570	-	8581	protein_coding	neurocalcin delta [Source:MGI Symbol;Acc:MGI:1196326]
ENSMUSG00000044528	23.3472	7.25715	1.68082	0.031745	Tram1l1	3	124320855	124324743	+	3889	protein_coding	translocation associated membrane protein 1-like 1 [Source:MGI Symbol;Acc:MGI:2443503]
ENSMUSG00000026112	1877.2	1633.03	0.201194	0.031833	Coa5	1	37417084	37430103	-	5220	protein_coding	cytochrome C oxidase assembly factor 5 [Source:MGI Symbol;Acc:MGI:1923428]
ENSMUSG00000053460	706.019	555.91	0.345032	0.0319565	Ggcx	6	72414308	72430712	+	3244	protein_coding	gamma-glutamyl carboxylase [Source:MGI Symbol;Acc:MGI:1927655]
ENSMUSG00000056508	30.1922	11.9456	1.3508	0.0320966	1700001K19Rik	12	110667688	110682619	-	955	protein_coding	RIKEN cDNA 1700001K19 gene [Source:MGI Symbol;Acc:MGI:1913573]
ENSMUSG00000027074	107.285	69.2494	0.630313	0.0321712	Slc43a3	2	84936579	84958509	+	4464	protein_coding	solute carrier family 43, member 3 [Source:MGI Symbol;Acc:MGI:1931054]
ENSMUSG00000016995	296.272	222.088	0.415685	0.0322551	Matn4	2	164389393	164405160	-	5174	protein_coding	matrilin 4 [Source:MGI Symbol;Acc:MGI:1328314]
ENSMUSG00000071226	678.563	559.139	0.279388	0.0322847	Cecr2	6	120666369	120771190	+	17082	protein_coding	CECR2, histone acetyl-lysine reader [Source:MGI Symbol;Acc:MGI:1923799]
ENSMUSG00000000197	43.9034	15.8644	1.45549	0.0323371	Nalcn	14	123276634	123627144	-	14715	protein_coding	sodium leak channel, non-selective [Source:MGI Symbol;Acc:MGI:2444306]
ENSMUSG00000053702	41.5366	19.9933	1.05591	0.0323562	Nebl	2	17343909	17731464	-	15235	protein_coding	nebulette [Source:MGI Symbol;Acc:MGI:1921353]
ENSMUSG00000102869	2574.52	2209.32	0.220347	0.0324087	2900097C17Rik	2	156388065	156392979	-	4915	lincRNA	RIKEN cDNA 2900097C17 gene [Source:MGI Symbol;Acc:MGI:1914767]
ENSMUSG00000062456	2230.66	1803.29	0.307454	0.0326921	Rpl9-ps6	19	32465885	32466575	-	691	protein_coding	ribosomal protein L9, pseudogene 6 [Source:MGI Symbol;Acc:MGI:3642682]
ENSMUSG00000036766	273.446	173.446	0.654385	0.0329122	Dner	1	84369839	84696221	-	4784	protein_coding	delta/notch-like EGF repeat containing [Source:MGI Symbol;Acc:MGI:2152889]
ENSMUSG00000029108	25.8549	8.98907	1.5236	0.0330693	Pcdh7	5	57717967	58133230	+	10604	protein_coding	protocadherin 7 [Source:MGI Symbol;Acc:MGI:1860487]
ENSMUSG00000033722	22.7492	7.87204	1.52756	0.0330829	BC034090	1	155212471	155244444	-	8222	protein_coding	cDNA sequence BC034090 [Source:MGI Symbol;Acc:MGI:2672904]
ENSMUSG00000039601	132.749	76.1755	0.796782	0.0333007	Rcan2	17	43801351	44039516	+	4372	protein_coding	regulator of calcineurin 2 [Source:MGI Symbol;Acc:MGI:1858219]
ENSMUSG00000046711	17584.3	15671	0.16617	0.0333203	Hmga1	17	27556497	27563674	+	2125	protein_coding	high mobility group AT-hook 1 [Source:MGI Symbol;Acc:MGI:96160]
ENSMUSG00000013974	21.3646	7.1468	1.59029	0.0333378	Mcemp1	8	3665754	3669259	+	1494	protein_coding	mast cell expressed membrane protein 1 [Source:MGI Symbol;Acc:MGI:1916439]
ENSMUSG00000046844	48.731	21.5707	1.16962	0.0333657	Vat1l	8	114205612	114374071	+	5462	protein_coding	vesicle amine transport protein 1 like [Source:MGI Symbol;Acc:MGI:2142534]
ENSMUSG00000107861	6.4076	0.331633	4.17262	0.0334803	Gm44253	6	43277755	43278382	+	628	TEC	predicted gene, 44253 [Source:MGI Symbol;Acc:MGI:5690645]
ENSMUSG00000025790	42.9716	21.0308	1.02805	0.0335967	Slco3a1	7	74275419	74554780	-	8474	protein_coding	solute carrier organic anion transporter family, member 3a1 [Source:MGI Symbol;Acc:MGI:1351867]
ENSMUSG00000044103	83.3551	51.9087	0.682428	0.0337038	Il1f9	2	24186476	24193568	+	1648	protein_coding	interleukin 1 family, member 9 [Source:MGI Symbol;Acc:MGI:2449929]
ENSMUSG00000059857	17.1205	3.42147	2.33366	0.0337916	Ntng1	3	109780040	110144011	-	8243	protein_coding	netrin G1 [Source:MGI Symbol;Acc:MGI:1934028]
ENSMUSG00000032011	165.105	96.1031	0.776572	0.0338927	Thy1	9	44043384	44048579	+	2995	protein_coding	thymus cell antigen 1, theta [Source:MGI Symbol;Acc:MGI:98747]
ENSMUSG00000040528	86.8582	50.0734	0.794824	0.0339001	Milr1	11	106751226	106768794	+	2474	protein_coding	mast cell immunoglobulin like receptor 1 [Source:MGI Symbol;Acc:MGI:2685731]
ENSMUSG00000053477	382.174	288.123	0.405379	0.0339257	Tcf4	18	69343356	69689079	+	27382	protein_coding	transcription factor 4 [Source:MGI Symbol;Acc:MGI:98506]
ENSMUSG00000007613	1482.67	1266.51	0.227469	0.0340432	Tgfbr1	4	47353222	47414931	+	6534	protein_coding	transforming growth factor, beta receptor I [Source:MGI Symbol;Acc:MGI:98728]
ENSMUSG00000048834	31.2516	8.52232	1.85784	0.0340607	Vstm2a	11	16257724	16427310	+	4765	protein_coding	V-set and transmembrane domain containing 2A [Source:MGI Symbol;Acc:MGI:2384826]
ENSMUSG00000027356	9.19632	1.32773	2.79488	0.0341054	Fermt1	2	132904389	132945906	-	5699	protein_coding	fermitin family member 1 [Source:MGI Symbol;Acc:MGI:2443583]
ENSMUSG00000038963	30.6543	10.8096	1.49589	0.0342022	Slco4a1	2	180456245	180474867	+	4799	protein_coding	solute carrier organic anion transporter family, member 4a1 [Source:MGI Symbol;Acc:MGI:1351866]
ENSMUSG00000034755	5.23057	0	4.83259	0.0342595	Pcdh11x	X	120290259	120910619	+	13946	protein_coding	protocadherin 11 X-linked [Source:MGI Symbol;Acc:MGI:2442849]
ENSMUSG00000085008	5.95897	0	5.02138	0.0342745	Dbhos	2	27144898	27162703	-	4020	antisense	dopamine beta hydroxylase, opposite strand [Source:MGI Symbol;Acc:MGI:3652314]
ENSMUSG00000030218	33.1191	11.9426	1.46045	0.0344917	Mgp	6	136872435	136875823	-	1187	protein_coding	matrix Gla protein [Source:MGI Symbol;Acc:MGI:96976]
ENSMUSG00000031604	2082.43	1793.44	0.21606	0.0345626	Msmo1	8	64718139	64733792	-	6144	protein_coding	methylsterol monoxygenase 1 [Source:MGI Symbol;Acc:MGI:1913484]
ENSMUSG00000066392	110.884	61.2674	0.852358	0.0347065	Nrxn3	12	88722876	90334935	+	12605	protein_coding	neurexin III [Source:MGI Symbol;Acc:MGI:1096389]
ENSMUSG00000049420	6.42939	0.307446	4.17078	0.0347163	Tmem200a	10	25912331	26079052	-	6677	protein_coding	transmembrane protein 200A [Source:MGI Symbol;Acc:MGI:1924470]
ENSMUSG00000039485	267.741	169.893	0.653516	0.0348544	Tspyl4	10	34297442	34301320	+	3879	protein_coding	TSPY-like 4 [Source:MGI Symbol;Acc:MGI:106393]
ENSMUSG00000029212	76.1477	43.3226	0.811212	0.0348808	Gabrb1	5	71658113	72149037	+	13838	protein_coding	gamma-aminobutyric acid (GABA) A receptor, subunit beta 1 [Source:MGI Symbol;Acc:MGI:95619]
ENSMUSG00000015484	112.121	73.2617	0.616751	0.0349923	Fam163a	1	156075966	156205026	-	3882	protein_coding	family with sequence similarity 163, member A [Source:MGI Symbol;Acc:MGI:3618859]
ENSMUSG00000040177	423.964	324.755	0.384448	0.0350669	2310057M21Rik	7	131338220	131362759	-	13618	protein_coding	RIKEN cDNA 2310057M21 gene [Source:MGI Symbol;Acc:MGI:1915527]
ENSMUSG00000034994	76763.8	66962	0.197078	0.0351339	Eef2	10	81176631	81182498	+	3324	protein_coding	eukaryotic translation elongation factor 2 [Source:MGI Symbol;Acc:MGI:95288]
ENSMUSG00000055493	67.1708	37.4404	0.841996	0.0351512	Epm2a	10	11343404	11459644	+	3287	protein_coding	epilepsy, progressive myoclonic epilepsy, type 2 gene alpha [Source:MGI Symbol;Acc:MGI:1341085]
ENSMUSG00000006205	81.2206	38.9194	1.05831	0.0351931	Htra1	7	130936111	130985660	+	2879	protein_coding	HtrA serine peptidase 1 [Source:MGI Symbol;Acc:MGI:1929076]
ENSMUSG00000112288	5.5593	0.35702	3.96553	0.035276	Gm47879	12	80635992	80637371	+	503	antisense	predicted gene, 47879 [Source:MGI Symbol;Acc:MGI:6097104]
ENSMUSG00000007594	186.687	133.409	0.483204	0.0354277	Hapln4	8	70083457	70090862	+	3924	protein_coding	hyaluronan and proteoglycan link protein 4 [Source:MGI Symbol;Acc:MGI:2679531]
ENSMUSG00000102607	4.8253	0	4.72444	0.0355549	Gm37265	1	39419048	39419932	-	885	TEC	predicted gene, 37265 [Source:MGI Symbol;Acc:MGI:5610493]
ENSMUSG00000089015	33.3378	14.4535	1.2099	0.0355984	Gm24996	2	75686740	75686838	-	99	snRNA	predicted gene, 24996 [Source:MGI Symbol;Acc:MGI:5454773]
ENSMUSG00000070304	166.58	98.5726	0.753545	0.0357385	Scn2b	9	45117782	45130070	+	4656	protein_coding	sodium channel, voltage-gated, type II, beta [Source:MGI Symbol;Acc:MGI:106921]
ENSMUSG00000032087	23.2918	7.67374	1.58654	0.0358671	Dscaml1	9	45426628	45753712	+	8909	protein_coding	DS cell adhesion molecule like 1 [Source:MGI Symbol;Acc:MGI:2150309]
ENSMUSG00000049252	12.2958	2.34802	2.39048	0.0358764	Lrp1b	2	40595246	42653624	-	23774	protein_coding	low density lipoprotein-related protein 1B (deleted in tumors) [Source:MGI Symbol;Acc:MGI:2151136]
ENSMUSG00000025479	698.525	524.834	0.412923	0.0360128	Cyp2e1	7	140763739	140774987	+	2158	protein_coding	cytochrome P450, family 2, subfamily e, polypeptide 1 [Source:MGI Symbol;Acc:MGI:88607]
ENSMUSG00000025236	481.331	365.911	0.394782	0.036076	Adpgk	9	59291558	59324052	+	9609	protein_coding	ADP-dependent glucokinase [Source:MGI Symbol;Acc:MGI:1919391]
ENSMUSG00000034723	440.241	353.796	0.316448	0.036184	Tmx4	2	134594185	134644145	-	10907	protein_coding	thioredoxin-related transmembrane protein 4 [Source:MGI Symbol;Acc:MGI:106558]
ENSMUSG00000044164	37.8058	15.7393	1.25763	0.036235	Rnf182	13	43615710	43670945	+	3609	protein_coding	ring finger protein 182 [Source:MGI Symbol;Acc:MGI:3045355]
ENSMUSG00000032423	3236.08	2755.48	0.23211	0.0362583	Syncrip	9	88447009	88482574	-	12297	protein_coding	synaptotagmin binding, cytoplasmic RNA interacting protein [Source:MGI Symbol;Acc:MGI:1891690]
ENSMUSG00000116090	12.832	3.01128	2.09751	0.0364857	Rpl19-ps6	15	7975075	7975660	+	586	processed_pseudogene	ribosomal protein L19, pseudogene 6 [Source:MGI Symbol;Acc:MGI:3644218]
ENSMUSG00000039252	83.747	38.8131	1.10121	0.0366415	Lgi2	5	52533517	52566462	-	6528	protein_coding	leucine-rich repeat LGI family, member 2 [Source:MGI Symbol;Acc:MGI:2180196]
ENSMUSG00000038026	77.6612	41.34	0.906977	0.0366628	Kcnj9	1	172320501	172329318	-	4288	protein_coding	potassium inwardly-rectifying channel, subfamily J, member 9 [Source:MGI Symbol;Acc:MGI:108007]
ENSMUSG00000033161	9217.61	8107.08	0.185124	0.0367809	Atp1a1	3	101576219	101604684	-	4568	protein_coding	ATPase, Na+/K+ transporting, alpha 1 polypeptide [Source:MGI Symbol;Acc:MGI:88105]
ENSMUSG00000031099	11.5331	2.29844	2.32233	0.0368307	Smarca1	X	47809368	47892974	-	6118	protein_coding	SWI/SNF related, matrix associated, actin dependent regulator of chromatin, subfamily a, member 1 [Source:MGI Symbol;Acc:MGI:1935127]
ENSMUSG00000034636	1253.3	1067.9	0.231191	0.0368829	Zyg11b	4	108229724	108301096	-	9046	protein_coding	zyg-ll family member B, cell cycle regulator [Source:MGI Symbol;Acc:MGI:2685277]
ENSMUSG00000030895	93410.3	78934	0.24294	0.0368934	Hpx	7	105591613	105600137	-	1499	protein_coding	hemopexin [Source:MGI Symbol;Acc:MGI:105112]
ENSMUSG00000029343	5.36726	0.331633	3.91056	0.0370611	Crybb1	5	112255815	112269585	+	985	protein_coding	crystallin, beta B1 [Source:MGI Symbol;Acc:MGI:104992]
ENSMUSG00000049939	32.362	13.5436	1.25428	0.0370798	Lrrc4	6	28661831	28831747	-	3996	protein_coding	leucine rich repeat containing 4 [Source:MGI Symbol;Acc:MGI:2182081]
ENSMUSG00000027834	92.3602	50.5316	0.867064	0.0370814	Serpini1	3	75557547	75643495	+	7286	protein_coding	serine (or cysteine) peptidase inhibitor, clade I, member 1 [Source:MGI Symbol;Acc:MGI:1194506]
ENSMUSG00000069045	17.3672	5.13922	1.73991	0.0371329	Ddx3y	Y	1260771	1286629	-	5199	protein_coding	DEAD (Asp-Glu-Ala-Asp) box polypeptide 3, Y-linked [Source:MGI Symbol;Acc:MGI:1349406]
ENSMUSG00000052707	2547.42	2240.89	0.184849	0.0373003	Tnrc6a	7	123123885	123195296	+	12706	protein_coding	trinucleotide repeat containing 6a [Source:MGI Symbol;Acc:MGI:2385292]
ENSMUSG00000052374	4.7756	0	4.70298	0.0373539	Actn2	13	12269426	12340760	-	3795	protein_coding	actinin alpha 2 [Source:MGI Symbol;Acc:MGI:109192]
ENSMUSG00000009734	4.71595	0	4.68622	0.0374038	Pou6f2	13	18121098	18397686	-	6985	protein_coding	POU domain, class 6, transcription factor 2 [Source:MGI Symbol;Acc:MGI:2443631]
ENSMUSG00000047879	2332.47	2028.33	0.201941	0.0374142	Usp14	18	9995432	10045119	-	5974	protein_coding	ubiquitin specific peptidase 14 [Source:MGI Symbol;Acc:MGI:1928898]
ENSMUSG00000053774	1980.72	1700.58	0.220191	0.0374531	Ubxn7	16	32332257	32393747	+	12655	protein_coding	UBX domain protein 7 [Source:MGI Symbol;Acc:MGI:2146388]
ENSMUSG00000074037	10.691	1.96681	2.43976	0.0375333	Mc1r	8	123407107	123410744	+	3638	protein_coding	melanocortin 1 receptor [Source:MGI Symbol;Acc:MGI:99456]
ENSMUSG00000027678	1413.12	1212.25	0.220944	0.0376287	Ncoa3	2	165992636	166073242	+	7895	protein_coding	nuclear receptor coactivator 3 [Source:MGI Symbol;Acc:MGI:1276535]
ENSMUSG00000055322	944.392	773.229	0.287878	0.0377726	Tns1	1	73910231	74124449	-	16010	protein_coding	tensin 1 [Source:MGI Symbol;Acc:MGI:104552]
ENSMUSG00000079497	11.6823	2.27306	2.34824	0.0379574	Gm13420	2	29744919	29751685	-	1091	protein_coding	predicted gene 13420 [Source:MGI Symbol;Acc:MGI:3649917]
ENSMUSG00000031540	1608.22	1356.99	0.244945	0.0379707	Kat6a	8	22859535	22943259	+	9180	protein_coding	K(lysine) acetyltransferase 6A [Source:MGI Symbol;Acc:MGI:2442415]
ENSMUSG00000026826	77.1178	46.6597	0.721939	0.0379944	Nr4a2	2	57106830	57124003	-	4059	protein_coding	nuclear receptor subfamily 4, group A, member 2 [Source:MGI Symbol;Acc:MGI:1352456]
ENSMUSG00000023942	723.008	599.52	0.27066	0.0380568	Slc29a1	17	45585200	45599606	-	4008	protein_coding	solute carrier family 29 (nucleoside transporters), member 1 [Source:MGI Symbol;Acc:MGI:1927073]
ENSMUSG00000027676	56.7431	28.7611	0.982975	0.0381486	Ccdc39	3	33812362	33844310	-	7443	protein_coding	coiled-coil domain containing 39 [Source:MGI Symbol;Acc:MGI:1289263]
ENSMUSG00000021981	1315.75	1086.52	0.276931	0.0381766	Cab39l	14	59440972	59585764	+	6841	protein_coding	calcium binding protein 39-like [Source:MGI Symbol;Acc:MGI:1914081]
ENSMUSG00000029569	1260.57	1062.88	0.246652	0.0382572	Tmem168	6	13580687	13608100	-	5825	protein_coding	transmembrane protein 168 [Source:MGI Symbol;Acc:MGI:1921794]
ENSMUSG00000027894	125.709	76.5361	0.711185	0.0383945	Slc6a17	3	107467543	107518018	-	10283	protein_coding	solute carrier family 6 (neurotransmitter transporter), member 17 [Source:MGI Symbol;Acc:MGI:2442535]
ENSMUSG00000037470	1495.87	1295.7	0.207307	0.0384392	Uggt1	1	36140027	36244720	-	12853	protein_coding	UDP-glucose glycoprotein glucosyltransferase 1 [Source:MGI Symbol;Acc:MGI:2443162]
ENSMUSG00000044468	186.169	137.131	0.442453	0.0384747	Tent5c	3	100451628	100489324	-	6097	protein_coding	terminal nucleotidyltransferase 5C [Source:MGI Symbol;Acc:MGI:1921895]
ENSMUSG00000078249	2964.58	2547.69	0.218427	0.0386872	Hmga1b	11	120762794	120764419	+	1626	protein_coding	high mobility group AT-hook 1B [Source:MGI Symbol;Acc:MGI:96161]
ENSMUSG00000060572	5.42756	0.331633	3.92505	0.0386968	Mfap2	4	141010418	141015984	+	1211	protein_coding	microfibrillar-associated protein 2 [Source:MGI Symbol;Acc:MGI:99559]
ENSMUSG00000097929	38.8586	15.6857	1.30833	0.0388095	Tunar	12	105333870	105383932	+	6157	protein_coding	Tcl1 upstream neural differentiation associated RNA [Source:MGI Symbol;Acc:MGI:1917202]
ENSMUSG00000113394	35.9521	13.0472	1.46872	0.0388246	Gm48436	13	68488998	68491389	-	504	lincRNA	predicted gene, 48436 [Source:MGI Symbol;Acc:MGI:6097940]
ENSMUSG00000106847	284.571	198.992	0.513061	0.0388657	Peg13	15	72805600	72810324	-	4725	sense_intronic	paternally expressed 13 [Source:MGI Symbol;Acc:MGI:2663476]
ENSMUSG00000019194	434.996	304.759	0.511351	0.0389203	Scn1b	7	31116524	31127003	-	1859	protein_coding	sodium channel, voltage-gated, type I, beta [Source:MGI Symbol;Acc:MGI:98247]
ENSMUSG00000024673	5.38901	0.35702	3.91584	0.0390774	Ms4a1	19	11249675	11266241	-	6187	protein_coding	membrane-spanning 4-domains, subfamily A, member 1 [Source:MGI Symbol;Acc:MGI:88321]
ENSMUSG00000029348	27.1328	9.65594	1.48875	0.0392348	Asphd2	5	112384354	112394866	-	4010	protein_coding	aspartate beta-hydroxylase domain containing 2 [Source:MGI Symbol;Acc:MGI:1920148]
ENSMUSG00000036779	3671.11	3253.37	0.174266	0.0392748	Papd5	8	88199213	88259722	+	4937	protein_coding	PAP associated domain containing 5 [Source:MGI Symbol;Acc:MGI:1917820]
ENSMUSG00000116872	4.05839	0	4.46833	0.0393494	AC154188.1	16	36194849	36198129	-	3281	transcribed_unprocessed_pseudogene	zinc finger, BED type containing 4 (Zbed4), pseudogene
ENSMUSG00000021733	606.307	499.629	0.279865	0.0393654	Slc4a7	14	14702279	14799940	+	15205	protein_coding	solute carrier family 4, sodium bicarbonate cotransporter, member 7 [Source:MGI Symbol;Acc:MGI:2443878]
ENSMUSG00000034024	7074.41	6315.26	0.163879	0.0395702	Cct2	10	117051001	117063814	-	2557	protein_coding	chaperonin containing Tcp1, subunit 2 (beta) [Source:MGI Symbol;Acc:MGI:107186]
ENSMUSG00000062093	128.702	87.4696	0.555238	0.0395806	Gm10110	14	89896228	89899447	-	3220	transcribed_processed_pseudogene	predicted gene 10110 [Source:MGI Symbol;Acc:MGI:3641718]
ENSMUSG00000025666	55.3145	29.3896	0.906054	0.039595	Tmem47	X	81070698	81097872	+	4025	protein_coding	transmembrane protein 47 [Source:MGI Symbol;Acc:MGI:2177570]
ENSMUSG00000055239	4517.15	3950.96	0.193246	0.0396554	Kcmf1	6	72841114	72899979	-	6325	protein_coding	potassium channel modulatory factor 1 [Source:MGI Symbol;Acc:MGI:1921537]
ENSMUSG00000069011	109.68	63.9122	0.784975	0.0399186	Gm10254	3	54810384	54811250	-	867	processed_pseudogene	predicted gene 10254 [Source:MGI Symbol;Acc:MGI:3708673]
ENSMUSG00000072596	3.9378	0	4.42916	0.0400666	Ear2	14	44102654	44103534	+	719	protein_coding	eosinophil-associated, ribonuclease A family, member 2 [Source:MGI Symbol;Acc:MGI:108020]
ENSMUSG00000026620	27.029	9.27593	1.54031	0.040188	Mark1	1	184896789	184999570	-	4356	protein_coding	MAP/microtubule affinity regulating kinase 1 [Source:MGI Symbol;Acc:MGI:2664902]
ENSMUSG00000050830	7.72771	0.971911	2.97288	0.0402552	Vwc2	11	11114223	11268931	+	6041	protein_coding	von Willebrand factor C domain containing 2 [Source:MGI Symbol;Acc:MGI:2442987]
ENSMUSG00000034116	28.6808	11.1784	1.36604	0.0402931	Vav1	17	57279100	57328031	+	3688	protein_coding	vav 1 oncogene [Source:MGI Symbol;Acc:MGI:98923]
ENSMUSG00000017929	531.436	430.275	0.303462	0.0403531	B4galt5	2	167298444	167349183	-	4308	protein_coding	UDP-Gal:betaGlcNAc beta 1,4-galactosyltransferase, polypeptide 5 [Source:MGI Symbol;Acc:MGI:1927169]
ENSMUSG00000033579	40.8735	18.7478	1.12586	0.0404493	Fa2h	8	111345135	111393824	-	3008	protein_coding	fatty acid 2-hydroxylase [Source:MGI Symbol;Acc:MGI:2443327]
ENSMUSG00000018076	1303.1	1100.26	0.24386	0.040456	Med13l	5	118560679	118765438	+	15427	protein_coding	mediator complex subunit 13-like [Source:MGI Symbol;Acc:MGI:2670178]
ENSMUSG00000052534	91.1732	50.8966	0.83424	0.0404746	Pbx1	1	168119364	168432270	-	13844	protein_coding	pre B cell leukemia homeobox 1 [Source:MGI Symbol;Acc:MGI:97495]
ENSMUSG00000035964	140.574	79.59	0.816314	0.0404854	Tmem59l	8	70483867	70487358	-	1663	protein_coding	transmembrane protein 59-like [Source:MGI Symbol;Acc:MGI:1915187]
ENSMUSG00000082676	1955.44	1660.68	0.236335	0.0404915	Gm11843	4	12131551	12131975	-	425	processed_pseudogene	predicted gene 11843 [Source:MGI Symbol;Acc:MGI:3651166]
ENSMUSG00000033763	205.402	127.973	0.678681	0.0405371	Mtss1l	8	110721476	110741400	+	5311	protein_coding	metastasis suppressor 1-like [Source:MGI Symbol;Acc:MGI:3039591]
ENSMUSG00000045799	587.087	483.716	0.279679	0.0405426	Gm9800	14	8800000	8800335	-	336	processed_pseudogene	predicted gene 9800 [Source:MGI Symbol;Acc:MGI:3710580]
ENSMUSG00000036395	5.46051	0.307446	3.93306	0.0405748	Glb1l2	9	26763044	26806468	-	9043	protein_coding	galactosidase, beta 1-like 2 [Source:MGI Symbol;Acc:MGI:2388283]
ENSMUSG00000045613	11.6712	1.89305	2.59276	0.0405895	Chrm2	6	36388084	36528414	+	6053	protein_coding	cholinergic receptor, muscarinic 2, cardiac [Source:MGI Symbol;Acc:MGI:88397]
ENSMUSG00000024940	72.7097	38.0159	0.929084	0.0405952	Ltbp3	19	5740904	5758532	+	5190	protein_coding	latent transforming growth factor beta binding protein 3 [Source:MGI Symbol;Acc:MGI:1101355]
ENSMUSG00000026109	30.4229	13.9454	1.12634	0.0407352	Tmeff2	1	50900647	51187270	+	6707	protein_coding	transmembrane protein with EGF-like and two follistatin-like domains 2 [Source:MGI Symbol;Acc:MGI:1861735]
ENSMUSG00000033826	15.2038	2.50914	2.57171	0.0407662	Dnah8	17	30624354	30875264	+	14583	protein_coding	dynein, axonemal, heavy chain 8 [Source:MGI Symbol;Acc:MGI:107714]
ENSMUSG00000098328	5.23052	0.331633	3.87768	0.0407908	Gm27271	13	56704030	56704199	+	170	misc_RNA	predicted gene, 27271 [Source:MGI Symbol;Acc:MGI:5530653]
ENSMUSG00000089125	6.03602	0.331633	4.0808	0.0409632	Gm26403	18	61138509	61138613	-	105	snRNA	predicted gene, 26403 [Source:MGI Symbol;Acc:MGI:5456180]
ENSMUSG00000032097	4199.46	3690.38	0.186434	0.0410387	Ddx6	9	44604892	44640731	+	8035	protein_coding	DEAD (Asp-Glu-Ala-Asp) box polypeptide 6 [Source:MGI Symbol;Acc:MGI:104976]
ENSMUSG00000020256	134.859	87.9088	0.615153	0.0411261	Aldh1l2	10	83487450	83534140	-	7503	protein_coding	aldehyde dehydrogenase 1 family, member L2 [Source:MGI Symbol;Acc:MGI:2444680]
ENSMUSG00000019943	2309.99	1939.85	0.251537	0.0411376	Atp2b1	10	98914406	99026143	+	15218	protein_coding	ATPase, Ca++ transporting, plasma membrane 1 [Source:MGI Symbol;Acc:MGI:104653]
ENSMUSG00000052105	107.252	58.856	0.859497	0.0411772	Mtcl1	17	66336982	66449750	-	9226	protein_coding	microtubule crosslinking factor 1 [Source:MGI Symbol;Acc:MGI:1915867]
ENSMUSG00000050447	16.1348	3.1736	2.32433	0.0412581	Lypd6	2	50066429	50193569	+	3729	protein_coding	LY6/PLAUR domain containing 6 [Source:MGI Symbol;Acc:MGI:2443848]
ENSMUSG00000040865	1618.57	1354	0.257792	0.0412989	Ino80d	1	62958418	63114667	-	17713	protein_coding	INO80 complex subunit D [Source:MGI Symbol;Acc:MGI:3027003]
ENSMUSG00000110378	21.3253	7.25475	1.55795	0.0413403	Gm45242	8	64945590	64947718	-	2129	TEC	predicted gene 45242 [Source:MGI Symbol;Acc:MGI:5791078]
ENSMUSG00000020135	91.5541	53.8725	0.759584	0.0414574	Apc2	10	80295977	80318263	+	11281	protein_coding	adenomatosis polyposis coli 2 [Source:MGI Symbol;Acc:MGI:1346052]
ENSMUSG00000066175	12.6344	3.03907	2.06577	0.0415678	2510046G10Rik	7	126648543	126649594	-	1052	antisense	RIKEN cDNA 2510046G10 gene [Source:MGI Symbol;Acc:MGI:3698051]
ENSMUSG00000102976	475.198	373.408	0.349834	0.0415933	Zc3h11a	1	133619862	133661380	-	6031	protein_coding	zinc finger CCCH type containing 11A [Source:MGI Symbol;Acc:MGI:1917829]
ENSMUSG00000029084	38.1071	18.0797	1.07742	0.0416415	Cd38	5	43868553	43912375	+	3890	protein_coding	CD38 antigen [Source:MGI Symbol;Acc:MGI:107474]
ENSMUSG00000015340	121.494	71.9022	0.754457	0.0416889	Cybb	X	9435252	9487771	-	5808	protein_coding	cytochrome b-245, beta polypeptide [Source:MGI Symbol;Acc:MGI:88574]
ENSMUSG00000030317	65.9409	33.095	0.986224	0.0417064	Timp4	6	115241892	115252205	-	5894	protein_coding	tissue inhibitor of metalloproteinase 4 [Source:MGI Symbol;Acc:MGI:109125]
ENSMUSG00000031924	5158.58	4542.29	0.183676	0.0417658	Cyb5b	8	107150640	107187471	+	4374	protein_coding	cytochrome b5 type B [Source:MGI Symbol;Acc:MGI:1913677]
ENSMUSG00000093668	4.87444	0	4.73089	0.0418032	Pou5f2	13	78024902	78026295	+	1394	protein_coding	POU domain class 5, transcription factor 2 [Source:MGI Symbol;Acc:MGI:1922757]
ENSMUSG00000049323	9264.55	7856.48	0.237918	0.041826	Smcr8	11	60777524	60788287	+	8078	protein_coding	Smith-Magenis syndrome chromosome region, candidate 8 homolog (human) [Source:MGI Symbol;Acc:MGI:2444720]
ENSMUSG00000090176	4.06399	0	4.47027	0.0418856	Cd200r2	16	44867097	44915840	+	1750	protein_coding	Cd200 receptor 2 [Source:MGI Symbol;Acc:MGI:3042847]
ENSMUSG00000021728	47.1158	21.013	1.15566	0.0419036	Emb	13	117208536	117274415	+	6906	protein_coding	embigin [Source:MGI Symbol;Acc:MGI:95321]
ENSMUSG00000021071	86.5275	48.4117	0.831134	0.0419979	Trim9	12	70244533	70347614	-	14203	protein_coding	tripartite motif-containing 9 [Source:MGI Symbol;Acc:MGI:2137354]
ENSMUSG00000050350	4.03665	0	4.46144	0.0421535	Gpr18	14	121911253	121915781	-	1498	protein_coding	G protein-coupled receptor 18 [Source:MGI Symbol;Acc:MGI:107859]
ENSMUSG00000011960	4625.39	3951.09	0.227523	0.0423948	Ccnt1	15	98538689	98570923	-	9157	protein_coding	cyclin T1 [Source:MGI Symbol;Acc:MGI:1328363]
ENSMUSG00000049097	40.5678	16.297	1.31316	0.0424117	Ankrd34a	3	96596636	96599775	+	2583	protein_coding	ankyrin repeat domain 34A [Source:MGI Symbol;Acc:MGI:3617846]
ENSMUSG00000006344	8.96014	1.66056	2.43353	0.0424196	Ggt5	10	75589340	75617200	+	5922	protein_coding	gamma-glutamyltransferase 5 [Source:MGI Symbol;Acc:MGI:1346063]
ENSMUSG00000055065	8790.76	7879.13	0.158007	0.0424757	Ddx17	15	79527736	79546741	-	7643	protein_coding	DEAD (Asp-Glu-Ala-Asp) box polypeptide 17 [Source:MGI Symbol;Acc:MGI:1914290]
ENSMUSG00000026436	1249.73	1077.79	0.213911	0.0425426	Elk4	1	132007607	132032612	+	6407	protein_coding	ELK4, member of ETS oncogene family [Source:MGI Symbol;Acc:MGI:102853]
ENSMUSG00000027035	1068.59	865.975	0.302855	0.0425622	Cers6	2	68861441	69114282	+	8875	protein_coding	ceramide synthase 6 [Source:MGI Symbol;Acc:MGI:2442564]
ENSMUSG00000084350	185.02	132.775	0.480578	0.0425658	Znf41-ps	4	145825237	145829942	+	2413	unprocessed_pseudogene	ZNF41, pseudogene [Source:MGI Symbol;Acc:MGI:1917255]
ENSMUSG00000025405	17.4211	5.9524	1.55	0.0426478	Inhbc	10	127356322	127370431	-	1859	protein_coding	inhibin beta-C [Source:MGI Symbol;Acc:MGI:105932]
ENSMUSG00000102151	19.3764	6.50652	1.59051	0.0426538	Gm37472	14	61677443	61681494	-	4052	TEC	predicted gene, 37472 [Source:MGI Symbol;Acc:MGI:5610700]
ENSMUSG00000010803	206.105	131.351	0.645862	0.0428881	Gabra1	11	42130939	42182930	-	7326	protein_coding	gamma-aminobutyric acid (GABA) A receptor, subunit alpha 1 [Source:MGI Symbol;Acc:MGI:95613]
ENSMUSG00000021929	2126.79	1851.1	0.200639	0.0429068	Kpna3	14	61365211	61439874	-	4298	protein_coding	karyopherin (importin) alpha 3 [Source:MGI Symbol;Acc:MGI:1100863]
ENSMUSG00000022186	221.23	146.636	0.591337	0.0429076	Oxct1	15	4026383	4155344	+	3701	protein_coding	3-oxoacid CoA transferase 1 [Source:MGI Symbol;Acc:MGI:1914291]
ENSMUSG00000025314	1254.27	1075.53	0.221698	0.0429543	Ptprj	2	90429754	90580647	-	8352	protein_coding	protein tyrosine phosphatase, receptor type, J [Source:MGI Symbol;Acc:MGI:104574]
ENSMUSG00000000318	4.47972	0	4.6179	0.043019	Clec10a	11	70156197	70170834	+	2899	protein_coding	C-type lectin domain family 10, member A [Source:MGI Symbol;Acc:MGI:96975]
ENSMUSG00000072941	15.3299	4.54971	1.74126	0.0430204	Sod3	5	52363791	52371418	+	3738	protein_coding	superoxide dismutase 3, extracellular [Source:MGI Symbol;Acc:MGI:103181]
ENSMUSG00000088075	35.3857	15.3569	1.19616	0.0431459	Gm22816	5	90893380	90893496	+	117	rRNA	predicted gene, 22816 [Source:MGI Symbol;Acc:MGI:5452593]
ENSMUSG00000020719	22816.8	20044.1	0.186963	0.0435245	Ddx5	11	106780355	106789185	-	5775	protein_coding	DEAD (Asp-Glu-Ala-Asp) box polypeptide 5 [Source:MGI Symbol;Acc:MGI:105037]
ENSMUSG00000049800	1775.83	1512.28	0.231959	0.0435787	Sertad2	11	20543253	20653021	+	6352	protein_coding	SERTA domain containing 2 [Source:MGI Symbol;Acc:MGI:1931026]
ENSMUSG00000034297	2620.43	2204.56	0.249546	0.0436288	Med13	11	86267033	86357602	-	10840	protein_coding	mediator complex subunit 13 [Source:MGI Symbol;Acc:MGI:3029632]
ENSMUSG00000060288	58.749	28.1196	1.0657	0.0437607	Ppih	4	119300010	119320546	-	1894	protein_coding	peptidyl prolyl isomerase H [Source:MGI Symbol;Acc:MGI:106499]
ENSMUSG00000017707	8525.13	7572.77	0.170947	0.0438847	Serinc3	2	163623272	163645131	-	3840	protein_coding	serine incorporator 3 [Source:MGI Symbol;Acc:MGI:1349457]
ENSMUSG00000020589	50.3383	24.8589	1.01577	0.043929	Fam49a	12	12262139	12380965	+	12596	protein_coding	family with sequence similarity 49, member A [Source:MGI Symbol;Acc:MGI:1261783]
ENSMUSG00000039158	39.6542	17.3297	1.18923	0.0440155	Akna	4	63367125	63403354	-	5765	protein_coding	AT-hook transcription factor [Source:MGI Symbol;Acc:MGI:2140340]
ENSMUSG00000022383	343.891	260.892	0.399127	0.0440548	Ppara	15	85734983	85802819	+	3836	protein_coding	peroxisome proliferator activated receptor alpha [Source:MGI Symbol;Acc:MGI:104740]
ENSMUSG00000040610	12.4381	2.70744	2.20924	0.0442667	Tlx3	11	33200752	33203589	-	1533	protein_coding	T cell leukemia, homeobox 3 [Source:MGI Symbol;Acc:MGI:1351209]
ENSMUSG00000029673	40.5621	18.8315	1.1039	0.0443293	Auts2	5	131437333	132543344	-	22890	protein_coding	autism susceptibility candidate 2 [Source:MGI Symbol;Acc:MGI:1919847]
ENSMUSG00000031891	52.3597	23.4266	1.16583	0.0443326	Hsd11b2	8	105518755	105523988	+	1840	protein_coding	hydroxysteroid 11-beta dehydrogenase 2 [Source:MGI Symbol;Acc:MGI:104720]
ENSMUSG00000018654	48.4861	22.8891	1.07463	0.0443863	Ikzf1	11	11685003	11772926	+	5777	protein_coding	IKAROS family zinc finger 1 [Source:MGI Symbol;Acc:MGI:1342540]
ENSMUSG00000047658	19.2888	5.90163	1.70045	0.0443963	Gal3st3	19	5298331	5308738	+	2421	protein_coding	galactose-3-O-sulfotransferase 3 [Source:MGI Symbol;Acc:MGI:3617843]
ENSMUSG00000004637	151.678	109.086	0.473884	0.0444223	Wwox	8	114439655	115352708	+	10173	protein_coding	WW domain-containing oxidoreductase [Source:MGI Symbol;Acc:MGI:1931237]
ENSMUSG00000053025	103.332	56.55	0.864327	0.0447326	Sv2b	7	75114894	75309262	-	8381	protein_coding	synaptic vesicle glycoprotein 2 b [Source:MGI Symbol;Acc:MGI:1927338]
ENSMUSG00000029467	8757.14	7745.17	0.17719	0.0450021	Atp2a2	5	122453513	122502225	-	6081	protein_coding	ATPase, Ca++ transporting, cardiac muscle, slow twitch 2 [Source:MGI Symbol;Acc:MGI:88110]
ENSMUSG00000092035	323.979	237.199	0.448576	0.0450213	Peg10	6	4747306	4760517	+	6667	protein_coding	paternally expressed 10 [Source:MGI Symbol;Acc:MGI:2157785]
ENSMUSG00000042622	10808.8	9620.91	0.168023	0.0450724	Maff	15	79346621	79359076	+	2594	protein_coding	v-maf musculoaponeurotic fibrosarcoma oncogene family, protein F (avian) [Source:MGI Symbol;Acc:MGI:96910]
ENSMUSG00000002100	37.7797	17.7846	1.08289	0.0451046	Mybpc3	2	91118144	91136516	+	4163	protein_coding	myosin binding protein C, cardiac [Source:MGI Symbol;Acc:MGI:102844]
ENSMUSG00000021573	170.632	116.634	0.545649	0.0451114	Tppp	13	74009407	74035753	+	5102	protein_coding	tubulin polymerization promoting protein [Source:MGI Symbol;Acc:MGI:1920198]
ENSMUSG00000039860	42.997	20.6662	1.05774	0.0452735	Srrm3	5	135806890	135874772	+	6406	protein_coding	serine/arginine repetitive matrix 3 [Source:MGI Symbol;Acc:MGI:1920309]
ENSMUSG00000047786	26.2571	10.393	1.34099	0.0453182	Lix1	17	17402672	17459387	+	3434	protein_coding	limb and CNS expressed 1 [Source:MGI Symbol;Acc:MGI:1913893]
ENSMUSG00000096054	500.444	370.763	0.43109	0.0454178	Syne1	10	5020917	5551482	-	40491	protein_coding	spectrin repeat containing, nuclear envelope 1 [Source:MGI Symbol;Acc:MGI:1927152]
ENSMUSG00000055485	61.992	30.3871	1.03087	0.0455942	Soga1	2	157015799	157079254	-	7984	protein_coding	suppressor of glucose, autophagy associated 1 [Source:MGI Symbol;Acc:MGI:2444575]
ENSMUSG00000066842	6.67613	0.663266	3.33006	0.0456285	Hmcn1	1	150562524	150993435	-	21191	protein_coding	hemicentin 1 [Source:MGI Symbol;Acc:MGI:2685047]
ENSMUSG00000020932	97.4736	58.7492	0.725561	0.045976	Gfap	11	102887336	102900912	-	4218	protein_coding	glial fibrillary acidic protein [Source:MGI Symbol;Acc:MGI:95697]
ENSMUSG00000066129	110.452	63.1202	0.803775	0.0460064	Kndc1	7	139894696	139941537	+	10709	protein_coding	kinase non-catalytic C-lobe domain (KIND) containing 1 [Source:MGI Symbol;Acc:MGI:1923734]
ENSMUSG00000025321	32.6249	14.2168	1.18818	0.046164	Itgb8	12	119158022	119238802	-	11060	protein_coding	integrin beta 8 [Source:MGI Symbol;Acc:MGI:1338035]
ENSMUSG00000043460	21.3646	6.97389	1.61241	0.0465907	Elfn2	15	78667331	78718771	-	8112	protein_coding	leucine rich repeat and fibronectin type III, extracellular 2 [Source:MGI Symbol;Acc:MGI:3608416]
ENSMUSG00000111977	16.7642	5.16221	1.68778	0.0465969	Gm47163	10	79637856	79639520	+	1665	bidirectional_promoter_lncRNA	predicted gene, 47163 [Source:MGI Symbol;Acc:MGI:6095939]
ENSMUSG00000027270	41.4658	17.4718	1.23372	0.0467384	Lamp5	2	136052239	136069917	+	2933	protein_coding	lysosomal-associated membrane protein family, member 5 [Source:MGI Symbol;Acc:MGI:1923411]
ENSMUSG00000007670	2286.88	2000.36	0.193255	0.0468263	Khsrp	17	57021051	57031522	-	4319	protein_coding	KH-type splicing regulatory protein [Source:MGI Symbol;Acc:MGI:1336214]
ENSMUSG00000033342	13.6481	3.96021	1.7819	0.0468408	Plppr5	3	117574836	117689507	+	4685	protein_coding	phospholipid phosphatase related 5 [Source:MGI Symbol;Acc:MGI:1923019]
ENSMUSG00000023885	10.4331	1.9934	2.38763	0.0469862	Thbs2	17	14665500	14694235	-	7003	protein_coding	thrombospondin 2 [Source:MGI Symbol;Acc:MGI:98738]
ENSMUSG00000036913	21.4634	7.06005	1.58962	0.0471615	Trim67	8	124793092	124834713	+	8744	protein_coding	tripartite motif-containing 67 [Source:MGI Symbol;Acc:MGI:3045323]
ENSMUSG00000109149	4.93469	0.307446	3.79263	0.0472383	Gm19656	7	98720057	98728760	-	4610	lincRNA	predicted gene, 19656 [Source:MGI Symbol;Acc:MGI:5011841]
ENSMUSG00000030207	330.363	253.565	0.380189	0.0473315	Fam234b	6	135197977	135244955	+	6912	protein_coding	family with sequence similarity 234, member B [Source:MGI Symbol;Acc:MGI:1921775]
ENSMUSG00000026778	11.1019	2.32263	2.25454	0.0473521	Prkcq	2	11172108	11301222	+	7081	protein_coding	protein kinase C, theta [Source:MGI Symbol;Acc:MGI:97601]
ENSMUSG00000039849	839.938	710.147	0.242873	0.0474422	Pcif1	2	164879304	164894454	+	6544	protein_coding	PDX1 C-terminal inhibiting factor 1 [Source:MGI Symbol;Acc:MGI:2443858]
ENSMUSG00000083832	19.8425	6.79218	1.55779	0.0475344	Gm13771	2	91641685	91641922	-	238	processed_pseudogene	predicted gene 13771 [Source:MGI Symbol;Acc:MGI:3650181]
ENSMUSG00000039611	29.6945	11.8157	1.31506	0.0475963	Tmem246	4	49584506	49597876	-	3325	protein_coding	transmembrane protein 246 [Source:MGI Symbol;Acc:MGI:1914313]
ENSMUSG00000027863	4.50217	0	4.61646	0.0477893	Cd2	3	101275899	101287939	-	1741	protein_coding	CD2 antigen [Source:MGI Symbol;Acc:MGI:88320]
ENSMUSG00000005506	4815.7	4293.06	0.16583	0.0480325	Celf1	2	90940382	91019497	+	8446	protein_coding	CUGBP, Elav-like family member 1 [Source:MGI Symbol;Acc:MGI:1342295]
ENSMUSG00000036040	4.49097	0	4.6131	0.0480893	Adamtsl2	2	27079379	27108981	+	7993	protein_coding	ADAMTS-like 2 [Source:MGI Symbol;Acc:MGI:1925044]
ENSMUSG00000046721	5391.07	4715.23	0.193493	0.0482918	Rpl14-ps1	7	45324965	45325617	+	653	processed_pseudogene	ribosomal protein L14, pseudogene 1 [Source:MGI Symbol;Acc:MGI:3710579]
ENSMUSG00000022681	361.906	287.543	0.332761	0.0485624	Ntan1	16	13818845	13835451	+	2585	protein_coding	N-terminal Asn amidase [Source:MGI Symbol;Acc:MGI:108471]
ENSMUSG00000042182	103.078	55.7474	0.881839	0.0486555	Bend6	1	33852052	33907816	-	3421	protein_coding	BEN domain containing 6 [Source:MGI Symbol;Acc:MGI:2444572]
ENSMUSG00000026305	3141.35	2730.28	0.201971	0.049171	Lrrfip1	1	90998737	91128944	+	6469	protein_coding	leucine rich repeat (in FLII) interacting protein 1 [Source:MGI Symbol;Acc:MGI:1342770]
ENSMUSG00000106269	50.163	27.333	0.87277	0.0491969	4930580E04Rik	5	23387109	23388601	+	690	lincRNA	RIKEN cDNA 4930580E04 gene [Source:MGI Symbol;Acc:MGI:1923106]
ENSMUSG00000025425	41.2737	19.4746	1.07441	0.0492125	St8sia5	18	77185853	77255450	+	2097	protein_coding	ST8 alpha-N-acetyl-neuraminide alpha-2,8-sialyltransferase 5 [Source:MGI Symbol;Acc:MGI:109243]
ENSMUSG00000089857	49.5868	28.1486	0.816744	0.0492392	Zfp882	8	71908608	71916354	+	3569	protein_coding	zinc finger protein 882 [Source:MGI Symbol;Acc:MGI:3642748]
ENSMUSG00000025612	3325.19	2939.1	0.178218	0.0492513	Bach1	16	87698945	87733346	+	6179	protein_coding	BTB and CNC homology 1, basic leucine zipper transcription factor 1 [Source:MGI Symbol;Acc:MGI:894680]
ENSMUSG00000020684	58.519	31.6727	0.877157	0.0492609	Rasl10b	11	83409137	83421039	+	4010	protein_coding	RAS-like, family 10, member B [Source:MGI Symbol;Acc:MGI:2685575]
ENSMUSG00000025270	30.451	9.81706	1.62664	0.0493906	Alas2	X	150547375	150570638	+	2403	protein_coding	aminolevulinic acid synthase 2, erythroid [Source:MGI Symbol;Acc:MGI:87990]
ENSMUSG00000079018	26.3379	7.45246	1.80046	0.0494072	Ly6c1	15	75044018	75048830	-	1677	protein_coding	lymphocyte antigen 6 complex, locus C1 [Source:MGI Symbol;Acc:MGI:96882]
ENSMUSG00000027708	1286.91	1098.58	0.228229	0.0494172	Dcun1d1	3	35892105	35937445	-	9023	protein_coding	DCN1, defective in cullin neddylation 1, domain containing 1 (S. cerevisiae) [Source:MGI Symbol;Acc:MGI:2150386]
ENSMUSG00000058488	24.9414	8.9507	1.46236	0.0494593	Kl	5	150952607	150993817	+	9328	protein_coding	klotho [Source:MGI Symbol;Acc:MGI:1101771]
ENSMUSG00000062184	25.615	10.7104	1.24818	0.0495599	Hs6st2	X	51387212	51681856	-	7807	protein_coding	heparan sulfate 6-O-sulfotransferase 2 [Source:MGI Symbol;Acc:MGI:1354959]
ENSMUSG00000007836	6603.11	5908.03	0.160441	0.0495753	Hnrnpa0	13	58125879	58128556	-	2678	protein_coding	heterogeneous nuclear ribonucleoprotein A0 [Source:MGI Symbol;Acc:MGI:1924384]
ENSMUSG00000034342	1571.66	1364.06	0.204244	0.0496256	Cbl	9	44142976	44234049	-	12345	protein_coding	Casitas B-lineage lymphoma [Source:MGI Symbol;Acc:MGI:88279]
ENSMUSG00000002930	79.1783	40.3665	0.971965	0.0497175	Ppp1r17	6	56017497	56032689	+	1757	protein_coding	protein phosphatase 1, regulatory subunit 17 [Source:MGI Symbol;Acc:MGI:1333876]
ENSMUSG00000040265	97.1142	53.2088	0.864358	0.0497304	Dnm3	1	161982453	162478034	-	24452	protein_coding	dynamin 3 [Source:MGI Symbol;Acc:MGI:1341299]
ENSMUSG00000024858	1708.2	1493.04	0.193969	0.0497565	Grk2	19	4286001	4306222	-	4476	protein_coding	G protein-coupled receptor kinase 2 [Source:MGI Symbol;Acc:MGI:87940]
ENSMUSG00000003469	239.437	155.316	0.621502	0.0498713	Phyhip	14	70457476	70468832	+	2910	protein_coding	phytanoyl-CoA hydroxylase interacting protein [Source:MGI Symbol;Acc:MGI:1860417]
ENSMUSG00000058446	1039.67	880.732	0.240209	0.0499631	Znrf2	6	54816916	54893500	+	6176	protein_coding	zinc and ring finger 2 [Source:MGI Symbol;Acc:MGI:1196246]
ENSMUSG00000050359	2323.25	4427.42	-0.930107	5.94512e-16	Sprr1a	3	92483952	92485895	-	806	protein_coding	small proline-rich protein 1A [Source:MGI Symbol;Acc:MGI:106660]
ENSMUSG00000067201	387.965	736.366	-0.924531	2.63096e-07	H2-M9	17	36639285	36642666	-	1443	protein_coding	histocompatibility 2, M region locus 9 [Source:MGI Symbol;Acc:MGI:1276570]
ENSMUSG00000036181	2193.35	3136.87	-0.516044	1.32147e-06	Hist1h1c	13	23738808	23740367	+	1560	protein_coding	histone cluster 1, H1c [Source:MGI Symbol;Acc:MGI:1931526]
ENSMUSG00000057346	2630.04	3580.95	-0.445359	1.53065e-05	Apol9a	15	77403789	77411135	-	5953	protein_coding	apolipoprotein L 9a [Source:MGI Symbol;Acc:MGI:3606001]
ENSMUSG00000046959	176.147	331.652	-0.911799	1.94613e-05	Slc26a1	5	108669878	108675569	-	4050	protein_coding	solute carrier family 26 (sulfate transporter), member 1 [Source:MGI Symbol;Acc:MGI:2385894]
ENSMUSG00000037334	53.7413	132.086	-1.29881	2.92183e-05	H2-M1	17	36670008	36672219	-	1057	protein_coding	histocompatibility 2, M region locus 1 [Source:MGI Symbol;Acc:MGI:95913]
ENSMUSG00000035692	1398.12	2069.66	-0.56554	3.56532e-05	Isg15	4	156199424	156200818	-	756	protein_coding	ISG15 ubiquitin-like modifier [Source:MGI Symbol;Acc:MGI:1855694]
ENSMUSG00000030107	1592.31	2127.8	-0.418154	4.07071e-05	Usp18	6	121245906	121270917	+	2790	protein_coding	ubiquitin specific peptidase 18 [Source:MGI Symbol;Acc:MGI:1344364]
ENSMUSG00000023341	433.22	640.559	-0.563376	6.41263e-05	Mx2	16	97535308	97560900	+	3614	polymorphic_pseudogene	MX dynamin-like GTPase 2 [Source:MGI Symbol;Acc:MGI:97244]
ENSMUSG00000030605	4624.56	5878.96	-0.346285	7.79525e-05	Mfge8	7	79133768	79149060	-	4694	protein_coding	milk fat globule-EGF factor 8 protein [Source:MGI Symbol;Acc:MGI:102768]
ENSMUSG00000068246	2853.18	3756.25	-0.396733	9.87543e-05	Apol9b	15	77729039	77736382	+	1821	protein_coding	apolipoprotein L 9b [Source:MGI Symbol;Acc:MGI:1919148]
ENSMUSG00000032548	1180.36	1543.15	-0.386847	0.000112811	Slco2a1	9	102988712	103096002	+	13545	protein_coding	solute carrier organic anion transporter family, member 2a1 [Source:MGI Symbol;Acc:MGI:1346021]
ENSMUSG00000024391	331.706	510.081	-0.620664	0.00013084	Apom	17	35128997	35132050	-	1013	protein_coding	apolipoprotein M [Source:MGI Symbol;Acc:MGI:1930124]
ENSMUSG00000041827	1555.38	2068.78	-0.411123	0.00013817	Oasl1	5	114923240	114937915	+	2608	protein_coding	2'-5' oligoadenylate synthetase-like 1 [Source:MGI Symbol;Acc:MGI:2180849]
ENSMUSG00000003617	2575.03	3344.31	-0.376919	0.000161856	Cp	3	19957054	20009145	+	9566	protein_coding	ceruloplasmin [Source:MGI Symbol;Acc:MGI:88476]
ENSMUSG00000075543	108.168	212.248	-0.97103	0.000176545	Urad	5	147314984	147322440	-	766	protein_coding	ureidoimidazoline (2-oxo-4-hydroxy-4-carboxy-5) decarboxylase [Source:MGI Symbol;Acc:MGI:3647519]
ENSMUSG00000001123	3150.55	4098.08	-0.379158	0.000186304	Lgals9	11	78962974	78984946	-	2137	protein_coding	lectin, galactose binding, soluble 9 [Source:MGI Symbol;Acc:MGI:109496]
ENSMUSG00000074115	3470.01	4374.86	-0.334223	0.000197936	Saa1	7	46740497	46742980	-	2478	protein_coding	serum amyloid A 1 [Source:MGI Symbol;Acc:MGI:98221]
ENSMUSG00000032081	5032.89	6280.35	-0.319408	0.000270314	Apoc3	9	46232933	46235636	-	1014	protein_coding	apolipoprotein C-III [Source:MGI Symbol;Acc:MGI:88055]
ENSMUSG00000036880	552.4	753.862	-0.448089	0.000324734	Acaa2	18	74779197	74806207	+	1515	protein_coding	acetyl-Coenzyme A acyltransferase 2 (mitochondrial 3-oxoacyl-Coenzyme A thiolase) [Source:MGI Symbol;Acc:MGI:1098623]
ENSMUSG00000079197	949.566	1253	-0.400246	0.000342327	Psme2	14	55587441	55591113	-	1764	protein_coding	proteasome (prosome, macropain) activator subunit 2 (PA28 beta) [Source:MGI Symbol;Acc:MGI:1096365]
ENSMUSG00000076441	1128.54	1494.14	-0.404963	0.0003648	Ass1	2	31470207	31520672	+	2414	protein_coding	argininosuccinate synthetase 1 [Source:MGI Symbol;Acc:MGI:88090]
ENSMUSG00000020407	393.045	615.026	-0.644913	0.000473943	Upp1	11	9118103	9136170	+	1961	protein_coding	uridine phosphorylase 1 [Source:MGI Symbol;Acc:MGI:1097668]
ENSMUSG00000041571	2019.63	2529.13	-0.32469	0.000684963	Selenow	7	15917208	15922402	-	736	protein_coding	selenoprotein W [Source:MGI Symbol;Acc:MGI:1100878]
ENSMUSG00000059481	216.086	326.221	-0.595757	0.001351	Plg	17	12378608	12419385	+	3711	protein_coding	plasminogen [Source:MGI Symbol;Acc:MGI:97620]
ENSMUSG00000058216	366.122	516.757	-0.496445	0.00141232	Gstp3	19	4057477	4059446	-	709	protein_coding	glutathione S-transferase pi 3 [Source:MGI Symbol;Acc:MGI:2385078]
ENSMUSG00000001025	94.8361	164.824	-0.796725	0.00151529	S100a6	3	90612882	90624181	+	1367	protein_coding	S100 calcium binding protein A6 (calcyclin) [Source:MGI Symbol;Acc:MGI:1339467]
ENSMUSG00000022951	2386.4	3179.9	-0.41401	0.0015446	Rcan1	16	92391953	92470867	-	3085	protein_coding	regulator of calcineurin 1 [Source:MGI Symbol;Acc:MGI:1890564]
ENSMUSG00000051627	12.1478	40.7679	-1.74571	0.00160163	Hist1h1e	13	23620629	23622558	-	1930	protein_coding	histone cluster 1, H1e [Source:MGI Symbol;Acc:MGI:1931527]
ENSMUSG00000033307	9937.14	12461.8	-0.326556	0.00163224	Mif	10	75859353	75860240	-	745	protein_coding	macrophage migration inhibitory factor (glycosylation-inhibiting factor) [Source:MGI Symbol;Acc:MGI:96982]
ENSMUSG00000040033	2189.88	2730.95	-0.318558	0.00163246	Stat2	10	128270559	128292849	+	5926	protein_coding	signal transducer and activator of transcription 2 [Source:MGI Symbol;Acc:MGI:103039]
ENSMUSG00000070473	1803.31	2501.01	-0.471771	0.00176083	Cldn3	5	134986214	134987472	+	1259	protein_coding	claudin 3 [Source:MGI Symbol;Acc:MGI:1329044]
ENSMUSG00000109424	158.575	256.978	-0.694995	0.00191747	Gm44658	7	19846973	19847609	+	637	lincRNA	predicted gene 44658 [Source:MGI Symbol;Acc:MGI:5753234]
ENSMUSG00000034932	371.559	521.675	-0.489407	0.00218697	Mrpl54	10	81264713	81266934	-	825	protein_coding	mitochondrial ribosomal protein L54 [Source:MGI Symbol;Acc:MGI:1913297]
ENSMUSG00000026170	1672.48	2127.23	-0.346792	0.0022227	Cyp27a1	1	74713574	74737892	+	2173	protein_coding	cytochrome P450, family 27, subfamily a, polypeptide 1 [Source:MGI Symbol;Acc:MGI:88594]
ENSMUSG00000068699	75.6343	143.11	-0.922634	0.00245814	Flnc	6	29433256	29461883	+	9402	protein_coding	filamin C, gamma [Source:MGI Symbol;Acc:MGI:95557]
ENSMUSG00000041801	1742.66	2348.79	-0.430577	0.00253027	Phlda3	1	135766119	135769136	+	1559	protein_coding	pleckstrin homology like domain, family A, member 3 [Source:MGI Symbol;Acc:MGI:1351485]
ENSMUSG00000039246	79.6808	136.691	-0.777842	0.00257177	Lyplal1	1	186087731	186117310	-	1578	protein_coding	lysophospholipase-like 1 [Source:MGI Symbol;Acc:MGI:2385115]
ENSMUSG00000043079	78.7268	135.617	-0.783091	0.00280411	Synpo	18	60593973	60660142	-	9533	protein_coding	synaptopodin [Source:MGI Symbol;Acc:MGI:1099446]
ENSMUSG00000074577	0.350528	10.7158	-4.91073	0.00294206	Ripor3	2	167980164	168010618	-	4244	protein_coding	RIPOR family member 3 [Source:MGI Symbol;Acc:MGI:1916803]
ENSMUSG00000032271	240.045	343.025	-0.513785	0.00308989	Nnmt	9	48591877	48605153	-	1576	protein_coding	nicotinamide N-methyltransferase [Source:MGI Symbol;Acc:MGI:1099443]
ENSMUSG00000045211	162.866	241.957	-0.57079	0.00322591	Nudt18	14	70577637	70582688	+	4440	protein_coding	nudix (nucleoside diphosphate linked moiety X)-type motif 18 [Source:MGI Symbol;Acc:MGI:2385853]
ENSMUSG00000074227	1804.6	2195.48	-0.283013	0.00326846	Spint2	7	29256323	29281912	-	4556	protein_coding	serine protease inhibitor, Kunitz type 2 [Source:MGI Symbol;Acc:MGI:1338031]
ENSMUSG00000029381	906.023	1165.91	-0.363738	0.00355924	Shroom3	5	92683435	92965318	+	13247	protein_coding	shroom family member 3 [Source:MGI Symbol;Acc:MGI:1351655]
ENSMUSG00000001348	573.921	741.654	-0.36949	0.00360555	Acp5	9	22126727	22135711	-	2030	protein_coding	acid phosphatase 5, tartrate resistant [Source:MGI Symbol;Acc:MGI:87883]
ENSMUSG00000000552	528.546	708.227	-0.422386	0.00362679	Zfp385a	15	103313895	103340093	-	2515	protein_coding	zinc finger protein 385A [Source:MGI Symbol;Acc:MGI:1352495]
ENSMUSG00000086554	641.686	868.663	-0.436114	0.00362881	9530034E10Rik	4	117975036	117993972	+	502	antisense	RIKEN cDNA 9530034E10 gene [Source:MGI Symbol;Acc:MGI:1925865]
ENSMUSG00000032294	13939.9	17680.2	-0.342942	0.00376555	Pkm	9	59656368	59679375	+	5001	protein_coding	pyruvate kinase, muscle [Source:MGI Symbol;Acc:MGI:97591]
ENSMUSG00000021493	1858.25	2280.7	-0.295442	0.00381706	Pdlim7	13	55495795	55513676	-	4849	protein_coding	PDZ and LIM domain 7 [Source:MGI Symbol;Acc:MGI:1914649]
ENSMUSG00000068299	433.321	604.83	-0.480155	0.00382592	Nat8f4	6	85899051	85904884	-	3223	protein_coding	N-acetyltransferase 8 (GCN5-related) family member 4 [Source:MGI Symbol;Acc:MGI:1922791]
ENSMUSG00000015957	198.224	288.828	-0.542183	0.00410309	Wnt11	7	98835112	98855195	+	4137	protein_coding	wingless-type MMTV integration site family, member 11 [Source:MGI Symbol;Acc:MGI:101948]
ENSMUSG00000028917	887.268	1117.15	-0.333008	0.00422388	Plekhm2	4	141625734	141664899	-	5186	protein_coding	pleckstrin homology domain containing, family M (with RUN domain) member 2 [Source:MGI Symbol;Acc:MGI:1916832]
ENSMUSG00000028619	466.266	621.339	-0.413219	0.00437537	Tceanc2	4	107134155	107179116	-	7193	protein_coding	transcription elongation factor A (SII) N-terminal and central domain containing 2 [Source:MGI Symbol;Acc:MGI:1913776]
ENSMUSG00000033287	233.227	327.065	-0.487972	0.00439492	Kctd17	15	78428564	78439303	+	2541	protein_coding	potassium channel tetramerisation domain containing 17 [Source:MGI Symbol;Acc:MGI:1920094]
ENSMUSG00000027502	930.052	1172.93	-0.334724	0.00452828	Rtf2	2	172440556	172469908	+	2644	protein_coding	replication termination factor 2 [Source:MGI Symbol;Acc:MGI:1913654]
ENSMUSG00000041870	1046.67	1290.97	-0.302729	0.00454748	Ankrd13a	5	114774677	114806200	+	5983	protein_coding	ankyrin repeat domain 13a [Source:MGI Symbol;Acc:MGI:1915670]
ENSMUSG00000032513	617.071	792.558	-0.360692	0.0046503	Gorasp1	9	119925257	119937565	-	4146	protein_coding	golgi reassembly stacking protein 1 [Source:MGI Symbol;Acc:MGI:1921748]
ENSMUSG00000028849	3254.77	3898.12	-0.260498	0.00496911	Map7d1	4	126232167	126256343	-	3652	protein_coding	MAP7 domain containing 1 [Source:MGI Symbol;Acc:MGI:2384297]
ENSMUSG00000032577	728.923	917.33	-0.331405	0.00505465	Mapkapk3	9	107254927	107289877	-	5542	protein_coding	mitogen-activated protein kinase-activated protein kinase 3 [Source:MGI Symbol;Acc:MGI:2143163]
ENSMUSG00000005681	4805.44	5700.93	-0.246414	0.00506845	Apoa2	1	171225054	171226379	+	537	protein_coding	apolipoprotein A-II [Source:MGI Symbol;Acc:MGI:88050]
ENSMUSG00000030695	10956	13032.5	-0.250443	0.00522141	Aldoa	7	126795234	126800751	-	2911	protein_coding	aldolase A, fructose-bisphosphate [Source:MGI Symbol;Acc:MGI:87994]
ENSMUSG00000035686	390.216	532.784	-0.449635	0.00524672	Thrsp	7	97412938	97417730	-	2189	protein_coding	thyroid hormone responsive [Source:MGI Symbol;Acc:MGI:109126]
ENSMUSG00000031935	1155.76	1461.19	-0.338002	0.00551786	Med17	9	15260351	15279931	-	4230	protein_coding	mediator complex subunit 17 [Source:MGI Symbol;Acc:MGI:2182585]
ENSMUSG00000030595	1623.78	2022.35	-0.316543	0.00555694	Nfkbib	7	28758251	28767512	-	2169	protein_coding	nuclear factor of kappa light polypeptide gene enhancer in B cells inhibitor, beta [Source:MGI Symbol;Acc:MGI:104752]
ENSMUSG00000002332	418.026	559.883	-0.421887	0.00569994	Dhrs1	14	55739020	55745690	-	2760	protein_coding	dehydrogenase/reductase (SDR family) member 1 [Source:MGI Symbol;Acc:MGI:1196314]
ENSMUSG00000001627	6843.14	8981.89	-0.392242	0.00573145	Ifrd1	12	40201567	40248504	-	5858	protein_coding	interferon-related developmental regulator 1 [Source:MGI Symbol;Acc:MGI:1316717]
ENSMUSG00000002658	2746.59	3253.83	-0.244444	0.00580731	Gtf2f1	17	57003405	57011288	-	1717	protein_coding	general transcription factor IIF, polypeptide 1 [Source:MGI Symbol;Acc:MGI:1923848]
ENSMUSG00000097327	378.251	523.18	-0.467126	0.00591939	E030030I06Rik	10	22113050	22149270	-	2789	protein_coding	RIKEN cDNA E030030I06 gene [Source:MGI Symbol;Acc:MGI:2442914]
ENSMUSG00000032449	159.182	250.977	-0.654913	0.00593297	Slc25a36	9	97074961	97111157	-	9594	protein_coding	solute carrier family 25, member 36 [Source:MGI Symbol;Acc:MGI:1924909]
ENSMUSG00000002767	762.74	955.876	-0.325279	0.00602125	Mrpl2	17	46646229	46650139	+	1170	protein_coding	mitochondrial ribosomal protein L2 [Source:MGI Symbol;Acc:MGI:1351622]
ENSMUSG00000022750	454.287	601.418	-0.404089	0.00604471	Klhl22	16	17759618	17793382	+	5234	protein_coding	kelch-like 22 [Source:MGI Symbol;Acc:MGI:1337995]
ENSMUSG00000031451	1082.73	1332.03	-0.298724	0.00620479	Gas6	8	13465374	13494490	-	2548	protein_coding	growth arrest specific 6 [Source:MGI Symbol;Acc:MGI:95660]
ENSMUSG00000037946	477.189	716.454	-0.586725	0.00651152	Fgd3	13	49261554	49320311	-	6012	protein_coding	FYVE, RhoGEF and PH domain containing 3 [Source:MGI Symbol;Acc:MGI:1353657]
ENSMUSG00000055632	297.663	404.05	-0.439637	0.00666919	Hmcn2	2	31314415	31460738	+	16073	protein_coding	hemicentin 2 [Source:MGI Symbol;Acc:MGI:2677838]
ENSMUSG00000115918	0.31758	8.44795	-4.5703	0.00677577	A930001M01Rik	15	86453352	86475098	-	5392	antisense	RIKEN cDNA A930001M01 gene [Source:MGI Symbol;Acc:MGI:1925191]
ENSMUSG00000063506	623.308	796.706	-0.354085	0.0069504	Arhgap22	14	33214026	33369934	+	3876	protein_coding	Rho GTPase activating protein 22 [Source:MGI Symbol;Acc:MGI:2443418]
ENSMUSG00000085331	0.31758	8.17709	-4.52826	0.00696623	Gm11274	13	21769125	21770476	+	481	lincRNA	predicted gene 11274 [Source:MGI Symbol;Acc:MGI:3649225]
ENSMUSG00000036199	1195.66	1483.46	-0.310671	0.00701425	Ndufa13	8	69894180	69902558	-	1251	protein_coding	NADH:ubiquinone oxidoreductase subunit A13 [Source:MGI Symbol;Acc:MGI:1914434]
ENSMUSG00000035342	1189.64	1452.81	-0.288875	0.00704078	Lzts2	19	45015176	45027104	+	2921	protein_coding	leucine zipper, putative tumor suppressor 2 [Source:MGI Symbol;Acc:MGI:2385095]
ENSMUSG00000079224	60.862	116.809	-0.944455	0.00713995	Gm6565	6	100604683	100605120	+	438	processed_pseudogene	predicted gene 6565 [Source:MGI Symbol;Acc:MGI:3644755]
ENSMUSG00000022111	359.401	509.062	-0.501648	0.00719087	Uchl3	14	101653967	101696125	+	3831	protein_coding	ubiquitin carboxyl-terminal esterase L3 (ubiquitin thiolesterase) [Source:MGI Symbol;Acc:MGI:1355274]
ENSMUSG00000031824	364.781	483.875	-0.408487	0.00732505	6430548M08Rik	8	120114152	120165306	+	6626	protein_coding	RIKEN cDNA 6430548M08 gene [Source:MGI Symbol;Acc:MGI:2443793]
ENSMUSG00000075555	0	6.02617	-5.04614	0.00735867	Gm10863	15	79166041	79227524	+	1838	processed_transcript	predicted gene 10863 [Source:MGI Symbol;Acc:MGI:3641623]
ENSMUSG00000025408	1501.46	1948.43	-0.375821	0.00742032	Ddit3	10	127290774	127296288	+	1713	protein_coding	DNA-damage inducible transcript 3 [Source:MGI Symbol;Acc:MGI:109247]
ENSMUSG00000020781	224.319	338.094	-0.590638	0.00762172	Tsen54	11	115814724	115823094	+	2458	protein_coding	tRNA splicing endonuclease subunit 54 [Source:MGI Symbol;Acc:MGI:1923515]
ENSMUSG00000035637	884.762	1092.33	-0.304398	0.00766943	Grhpr	4	44981395	44990734	+	1603	protein_coding	glyoxylate reductase/hydroxypyruvate reductase [Source:MGI Symbol;Acc:MGI:1923488]
ENSMUSG00000029032	77.1555	139.242	-0.849572	0.00774872	Arhgef16	4	154278486	154301676	-	5481	protein_coding	Rho guanine nucleotide exchange factor (GEF) 16 [Source:MGI Symbol;Acc:MGI:2446219]
ENSMUSG00000021958	392.099	519.089	-0.4041	0.00776888	Pinx1	14	63860364	63919859	+	1946	protein_coding	PIN2/TERF1 interacting, telomerase inhibitor 1 [Source:MGI Symbol;Acc:MGI:1919650]
ENSMUSG00000007038	2602.57	3253.24	-0.32181	0.00780489	Neu1	17	34931253	34935953	+	3733	protein_coding	neuraminidase 1 [Source:MGI Symbol;Acc:MGI:97305]
ENSMUSG00000023456	13758	16997	-0.305005	0.00785407	Tpi1	6	124810586	124814296	-	2753	protein_coding	triosephosphate isomerase 1 [Source:MGI Symbol;Acc:MGI:98797]
ENSMUSG00000040350	293.28	396.316	-0.433921	0.00798225	Trim7	11	48826140	48852209	+	7597	protein_coding	tripartite motif-containing 7 [Source:MGI Symbol;Acc:MGI:2137353]
ENSMUSG00000024589	2149.95	2616.61	-0.28309	0.00798536	Nedd4l	18	64887705	65217831	+	14382	protein_coding	neural precursor cell expressed, developmentally down-regulated gene 4-like [Source:MGI Symbol;Acc:MGI:1933754]
ENSMUSG00000028378	986.833	1259.63	-0.351904	0.00803455	Ptgr1	4	58965439	58987119	-	2296	protein_coding	prostaglandin reductase 1 [Source:MGI Symbol;Acc:MGI:1914353]
ENSMUSG00000041506	819.011	1024.78	-0.323309	0.00805931	Rrp9	9	106475963	106485424	+	2933	protein_coding	RRP9, small subunit (SSU) processome component, homolog (yeast) [Source:MGI Symbol;Acc:MGI:2384313]
ENSMUSG00000096210	4212.17	5182.07	-0.29891	0.00820041	H1f0	15	79028450	79030504	+	2055	protein_coding	H1 histone family, member 0 [Source:MGI Symbol;Acc:MGI:95893]
ENSMUSG00000027907	3802.65	4794.25	-0.334088	0.00821442	S100a11	3	93520488	93526287	+	511	protein_coding	S100 calcium binding protein A11 [Source:MGI Symbol;Acc:MGI:1338798]
ENSMUSG00000064215	1486.54	1813.59	-0.286624	0.00822828	Ifi27	12	103434211	103440239	+	1467	protein_coding	interferon, alpha-inducible protein 27 [Source:MGI Symbol;Acc:MGI:1277180]
ENSMUSG00000020225	1779.34	2128.48	-0.258125	0.00853769	Tmbim4	10	120201590	120224917	+	2581	protein_coding	transmembrane BAX inhibitor motif containing 4 [Source:MGI Symbol;Acc:MGI:1915462]
ENSMUSG00000038011	91.5304	153.574	-0.745296	0.00860596	Dnah10	5	124725085	124834308	+	16086	protein_coding	dynein, axonemal, heavy chain 10 [Source:MGI Symbol;Acc:MGI:1860299]
ENSMUSG00000079480	569.158	736.02	-0.369917	0.00870558	Pin4	X	102119447	102127669	+	651	protein_coding	protein (peptidyl-prolyl cis/trans isomerase) NIMA-interacting, 4 (parvulin) [Source:MGI Symbol;Acc:MGI:1916963]
ENSMUSG00000027954	1184.03	1511.05	-0.35128	0.00879871	Efna1	3	89271733	89281142	-	1830	protein_coding	ephrin A1 [Source:MGI Symbol;Acc:MGI:103236]
ENSMUSG00000002249	75.2706	124.892	-0.730766	0.00886866	Tead3	17	28331671	28350817	-	6714	protein_coding	TEA domain family member 3 [Source:MGI Symbol;Acc:MGI:109241]
ENSMUSG00000030030	36.4414	72.2208	-0.982875	0.00896816	1700003E16Rik	6	83156404	83162945	+	2221	protein_coding	RIKEN cDNA 1700003E16 gene [Source:MGI Symbol;Acc:MGI:1919087]
ENSMUSG00000029727	847.165	1061.81	-0.325174	0.00935748	Cyp3a13	5	137892932	137921619	-	2956	protein_coding	cytochrome P450, family 3, subfamily a, polypeptide 13 [Source:MGI Symbol;Acc:MGI:88610]
ENSMUSG00000038539	6694.58	7845.44	-0.228866	0.00936472	Atf5	7	44812256	44816658	-	1993	protein_coding	activating transcription factor 5 [Source:MGI Symbol;Acc:MGI:2141857]
ENSMUSG00000027646	1093.28	1342.6	-0.29683	0.00938671	Src	2	157418444	157471862	+	4371	protein_coding	Rous sarcoma oncogene [Source:MGI Symbol;Acc:MGI:98397]
ENSMUSG00000074207	1339.5	1670.11	-0.317687	0.00939141	Adh1	3	138260991	138290698	+	2233	protein_coding	alcohol dehydrogenase 1 (class I) [Source:MGI Symbol;Acc:MGI:87921]
ENSMUSG00000094806	756.025	935.355	-0.307679	0.00944449	Cyp2d10	15	82402846	82407195	-	1648	protein_coding	cytochrome P450, family 2, subfamily d, polypeptide 10 [Source:MGI Symbol;Acc:MGI:88602]
ENSMUSG00000022350	1634.76	1953.85	-0.257045	0.00970286	Washc5	15	59331997	59374167	-	4244	protein_coding	WASH complex subunit 5 [Source:MGI Symbol;Acc:MGI:2146110]
ENSMUSG00000013539	441.51	575.333	-0.381655	0.00987154	Tango2	16	18300825	18348103	-	7910	protein_coding	transport and golgi organization 2 [Source:MGI Symbol;Acc:MGI:101825]
ENSMUSG00000028962	1441.69	1747.84	-0.277532	0.0104022	Slc4a2	5	24423837	24440950	+	8322	protein_coding	solute carrier family 4 (anion exchanger), member 2 [Source:MGI Symbol;Acc:MGI:109351]
ENSMUSG00000092223	0.668108	9.31951	-3.81339	0.0104231	Gm19807	17	37130909	37131575	+	667	processed_pseudogene	predicted gene, 19807 [Source:MGI Symbol;Acc:MGI:5011992]
ENSMUSG00000096617	256.252	365.277	-0.51078	0.0104271	Gm5559	5	95861714	95862715	+	1002	processed_pseudogene	predicted gene 5559 [Source:MGI Symbol;Acc:MGI:3779498]
ENSMUSG00000027801	6557.53	7869.58	-0.263165	0.0105586	Tm4sf4	3	57425314	57441677	+	1496	protein_coding	transmembrane 4 superfamily member 4 [Source:MGI Symbol;Acc:MGI:2385173]
ENSMUSG00000031458	231.51	321.171	-0.471035	0.0107395	Coprs	8	13884794	13890281	-	2732	protein_coding	coordinator of PRMT5, differentiation stimulator [Source:MGI Symbol;Acc:MGI:1913673]
ENSMUSG00000048807	459.011	597.369	-0.380469	0.0110815	Slc35e4	11	3907021	3914664	-	3063	protein_coding	solute carrier family 35, member E4 [Source:MGI Symbol;Acc:MGI:2144150]
ENSMUSG00000022587	4722.36	5915.99	-0.325076	0.0111124	Ly6e	15	74955051	74959905	+	3784	protein_coding	lymphocyte antigen 6 complex, locus E [Source:MGI Symbol;Acc:MGI:106651]
ENSMUSG00000041881	2266.02	2841.39	-0.326113	0.0111334	Ndufa7	17	33824591	33838316	+	1701	protein_coding	NADH:ubiquinone oxidoreductase subunit A7 [Source:MGI Symbol;Acc:MGI:1913666]
ENSMUSG00000028405	3125.62	3650.13	-0.223671	0.0112774	Aco1	4	40143081	40198338	+	4496	protein_coding	aconitase 1 [Source:MGI Symbol;Acc:MGI:87879]
ENSMUSG00000048439	171.217	249.135	-0.53942	0.0113065	Nupl2	5	24164963	24184013	+	3768	protein_coding	nucleoporin like 2 [Source:MGI Symbol;Acc:MGI:2387631]
ENSMUSG00000020707	114.076	182.277	-0.673911	0.0114495	Rnf135	11	80183851	80199757	+	2140	protein_coding	ring finger protein 135 [Source:MGI Symbol;Acc:MGI:1919206]
ENSMUSG00000047547	1889.79	2215.24	-0.229095	0.0117816	Cltb	13	54592401	54611344	-	4868	protein_coding	clathrin, light polypeptide (Lcb) [Source:MGI Symbol;Acc:MGI:1921575]
ENSMUSG00000029484	3442.12	4146.53	-0.268464	0.0118658	Anxa3	5	96793339	96845966	+	3643	protein_coding	annexin A3 [Source:MGI Symbol;Acc:MGI:1201378]
ENSMUSG00000019970	2830.76	3522.67	-0.315307	0.0120997	Sgk1	10	21882184	21999903	+	4903	protein_coding	serum/glucocorticoid regulated kinase 1 [Source:MGI Symbol;Acc:MGI:1340062]
ENSMUSG00000053111	0.32318	7.62297	-4.43107	0.0121188	Fank1	7	133776861	133881532	+	2299	protein_coding	fibronectin type 3 and ankyrin repeat domains 1 [Source:MGI Symbol;Acc:MGI:1914180]
ENSMUSG00000071256	26.2663	55.7414	-1.08679	0.0121202	Zfp213	17	23556767	23564238	-	2686	protein_coding	zinc finger protein 213 [Source:MGI Symbol;Acc:MGI:3053094]
ENSMUSG00000001552	1640.89	1943	-0.244055	0.0121203	Jup	11	100368958	100397763	-	6436	protein_coding	junction plakoglobin [Source:MGI Symbol;Acc:MGI:96650]
ENSMUSG00000033831	6576.23	8014.31	-0.285284	0.0121429	Fgb	3	83040141	83049863	-	3810	protein_coding	fibrinogen beta chain [Source:MGI Symbol;Acc:MGI:99501]
ENSMUSG00000029524	92.8844	148.047	-0.670691	0.0122747	Sirt4	5	115478010	115484725	-	2398	protein_coding	sirtuin 4 [Source:MGI Symbol;Acc:MGI:1922637]
ENSMUSG00000025155	531.685	685.363	-0.36614	0.0122871	Dus1l	11	120789201	120796403	-	3758	protein_coding	dihydrouridine synthase 1-like (S. cerevisiae) [Source:MGI Symbol;Acc:MGI:1915980]
ENSMUSG00000024769	277.373	379.352	-0.453606	0.0124034	Cdc42bpg	19	6306456	6325652	+	6099	protein_coding	CDC42 binding protein kinase gamma (DMPK-like) [Source:MGI Symbol;Acc:MGI:2652845]
ENSMUSG00000032392	486.643	628.554	-0.368418	0.0124147	Parp16	9	65195353	65239224	+	3886	protein_coding	poly (ADP-ribose) polymerase family, member 16 [Source:MGI Symbol;Acc:MGI:2446133]
ENSMUSG00000021906	386.827	512.577	-0.404369	0.0124757	Oxnad1	14	32085374	32103202	+	5959	protein_coding	oxidoreductase NAD-binding domain containing 1 [Source:MGI Symbol;Acc:MGI:1916953]
ENSMUSG00000043822	122.146	182.605	-0.579884	0.0127171	Adamtsl5	10	80339110	80348412	-	4722	protein_coding	ADAMTS-like 5 [Source:MGI Symbol;Acc:MGI:1913798]
ENSMUSG00000032375	63.1856	114.649	-0.856901	0.0128741	Aph1b	9	66775202	66795490	-	5163	protein_coding	aph1 homolog B, gamma secretase subunit [Source:MGI Symbol;Acc:MGI:3522097]
ENSMUSG00000048440	543.697	681.803	-0.326645	0.0128996	Cyp4f16	17	32536558	32551798	+	3017	protein_coding	cytochrome P450, family 4, subfamily f, polypeptide 16 [Source:MGI Symbol;Acc:MGI:1917351]
ENSMUSG00000000876	120.077	184.22	-0.615352	0.0129505	Pxmp4	2	154585758	154603708	-	3114	protein_coding	peroxisomal membrane protein 4 [Source:MGI Symbol;Acc:MGI:1891701]
ENSMUSG00000032715	703.171	867.53	-0.303385	0.0133723	Trib3	2	152337422	152344032	-	2125	protein_coding	tribbles pseudokinase 3 [Source:MGI Symbol;Acc:MGI:1345675]
ENSMUSG00000033036	11.6599	31.1611	-1.42247	0.0134247	Gm7879	5	43913144	43913917	+	774	protein_coding	predicted pseudogene 7879 [Source:MGI Symbol;Acc:MGI:3645078]
ENSMUSG00000000531	9.46975	29.5749	-1.64153	0.0135272	Grasp	15	101224188	101232756	+	2033	protein_coding	GRP1 (general receptor for phosphoinositides 1)-associated scaffold protein [Source:MGI Symbol;Acc:MGI:1860303]
ENSMUSG00000026727	595.238	740.128	-0.313449	0.0136779	Rsu1	2	13076821	13271415	-	9299	protein_coding	Ras suppressor protein 1 [Source:MGI Symbol;Acc:MGI:103040]
ENSMUSG00000028064	789.874	986.564	-0.319978	0.0136963	Sema4a	3	88435959	88461182	-	5406	protein_coding	sema domain, immunoglobulin domain (Ig), transmembrane domain (TM) and short cytoplasmic domain, (semaphorin) 4A [Source:MGI Symbol;Acc:MGI:107560]
ENSMUSG00000049811	23.9829	52.6211	-1.13073	0.0137335	Fam161a	11	23007531	23030788	+	4396	protein_coding	family with sequence similarity 161, member A [Source:MGI Symbol;Acc:MGI:1921123]
ENSMUSG00000024816	1557.82	1862.22	-0.257838	0.0137387	Frmd8	19	5849702	5875274	-	5082	protein_coding	FERM domain containing 8 [Source:MGI Symbol;Acc:MGI:1914707]
ENSMUSG00000041936	1430.03	1860.09	-0.379292	0.013762	Agrn	4	156165290	156197488	-	9285	protein_coding	agrin [Source:MGI Symbol;Acc:MGI:87961]
ENSMUSG00000037415	1879.45	2215.86	-0.237273	0.0137696	Ranbp10	8	105768308	105827350	-	6313	protein_coding	RAN binding protein 10 [Source:MGI Symbol;Acc:MGI:1921584]
ENSMUSG00000044285	415.423	547.813	-0.400052	0.0141255	Gm1821	14	46084028	46085000	+	973	transcribed_processed_pseudogene	predicted gene 1821 [Source:MGI Symbol;Acc:MGI:3037679]
ENSMUSG00000059775	215.938	310.585	-0.522883	0.0141743	Rps26-ps1	8	107439131	107439579	-	449	transcribed_processed_pseudogene	ribosomal protein S26, pseudogene 1 [Source:MGI Symbol;Acc:MGI:3704322]
ENSMUSG00000033170	888.148	1084.3	-0.287693	0.0142829	Card10	15	78775138	78803042	-	4952	protein_coding	caspase recruitment domain family, member 10 [Source:MGI Symbol;Acc:MGI:2146012]
ENSMUSG00000021993	221.286	297.379	-0.426428	0.0145243	Mipep	14	60784573	60905478	+	5389	protein_coding	mitochondrial intermediate peptidase [Source:MGI Symbol;Acc:MGI:1917728]
ENSMUSG00000024330	297.191	387.833	-0.384584	0.0146158	Col11a2	17	34039437	34066685	+	6831	protein_coding	collagen, type XI, alpha 2 [Source:MGI Symbol;Acc:MGI:88447]
ENSMUSG00000003808	1045.15	1250.3	-0.258435	0.0146171	Farsa	8	84856989	84869257	+	4538	protein_coding	phenylalanyl-tRNA synthetase, alpha subunit [Source:MGI Symbol;Acc:MGI:1913840]
ENSMUSG00000015133	248.319	331.612	-0.416983	0.0146249	Lrrk1	7	66226912	66388350	-	10307	protein_coding	leucine-rich repeat kinase 1 [Source:MGI Symbol;Acc:MGI:2142227]
ENSMUSG00000060147	3637.32	4249.97	-0.224456	0.0146561	Serpinb6a	13	33917918	34002794	-	5409	protein_coding	serine (or cysteine) peptidase inhibitor, clade B, member 6a [Source:MGI Symbol;Acc:MGI:103123]
ENSMUSG00000025731	440.947	567.303	-0.363194	0.0147198	Mettl26	17	25875464	25886007	+	1109	protein_coding	methyltransferase like 26 [Source:MGI Symbol;Acc:MGI:1915597]
ENSMUSG00000020411	0.31758	6.84816	-4.27293	0.0150009	Nipal4	11	46148155	46166508	-	3444	protein_coding	NIPA-like domain containing 4 [Source:MGI Symbol;Acc:MGI:2444671]
ENSMUSG00000027690	230.752	330.468	-0.518219	0.0151622	Slc2a2	3	28697903	28731359	+	5755	protein_coding	solute carrier family 2 (facilitated glucose transporter), member 2 [Source:MGI Symbol;Acc:MGI:1095438]
ENSMUSG00000038775	17.9189	42.5218	-1.24408	0.0153315	Vill	9	119052778	119071525	+	4409	protein_coding	villin-like [Source:MGI Symbol;Acc:MGI:1201781]
ENSMUSG00000014470	414.168	527.238	-0.348917	0.0153451	Rnf166	8	122466147	122476064	-	1985	protein_coding	ring finger protein 166 [Source:MGI Symbol;Acc:MGI:1915968]
ENSMUSG00000098449	1.90548	14.4481	-2.90371	0.0154267	Gm7467	5	76304876	76305527	+	652	antisense	predicted gene 7467 [Source:MGI Symbol;Acc:MGI:3648350]
ENSMUSG00000068220	312.213	437.937	-0.487657	0.0154608	Lgals1	15	78926725	78930465	+	903	protein_coding	lectin, galactose binding, soluble 1 [Source:MGI Symbol;Acc:MGI:96777]
ENSMUSG00000064193	228.127	322.599	-0.498722	0.0155017	Gm4735	2	80837141	80838442	+	1302	processed_pseudogene	predicted gene 4735 [Source:MGI Symbol;Acc:MGI:3645521]
ENSMUSG00000044080	343.247	443.698	-0.370926	0.0155881	S100a1	3	90511034	90514392	-	694	protein_coding	S100 calcium binding protein A1 [Source:MGI Symbol;Acc:MGI:1338917]
ENSMUSG00000054072	576.438	715.639	-0.311785	0.0156244	Iigp1	18	60376029	60392627	+	3121	protein_coding	interferon inducible GTPase 1 [Source:MGI Symbol;Acc:MGI:1926259]
ENSMUSG00000037363	115.785	178.807	-0.626589	0.0156296	Letm2	8	25578490	25597582	-	7238	protein_coding	leucine zipper-EF-hand containing transmembrane protein 2 [Source:MGI Symbol;Acc:MGI:2444979]
ENSMUSG00000024219	547.933	695.674	-0.344776	0.0156824	Anks1	17	27909306	28062775	+	10136	protein_coding	ankyrin repeat and SAM domain containing 1 [Source:MGI Symbol;Acc:MGI:2446180]
ENSMUSG00000034930	447.801	578.783	-0.370953	0.0163702	Rtkn	6	83135463	83152579	+	4269	protein_coding	rhotekin [Source:MGI Symbol;Acc:MGI:107371]
ENSMUSG00000073739	0.958339	9.65714	-3.30567	0.016457	Gm16287	4	139175405	139180655	-	2324	antisense	predicted gene 16287 [Source:MGI Symbol;Acc:MGI:3650322]
ENSMUSG00000010051	491.429	628.926	-0.355842	0.0165328	Hyal1	9	107576927	107581710	+	3777	protein_coding	hyaluronoglucosaminidase 1 [Source:MGI Symbol;Acc:MGI:96298]
ENSMUSG00000029736	0	5.00468	-4.77872	0.0165673	Nobox	6	43303674	43309554	-	2012	protein_coding	NOBOX oogenesis homeobox [Source:MGI Symbol;Acc:MGI:108011]
ENSMUSG00000021794	4862.91	5746.11	-0.24088	0.0170157	Glud1	14	34310727	34345265	+	4210	protein_coding	glutamate dehydrogenase 1 [Source:MGI Symbol;Acc:MGI:95753]
ENSMUSG00000040483	386.465	521.848	-0.431978	0.0170585	Xaf1	11	72301629	72313733	+	4689	protein_coding	XIAP associated factor 1 [Source:MGI Symbol;Acc:MGI:3772572]
ENSMUSG00000021606	975.667	1187.44	-0.282936	0.0171536	Ndufs6	13	73319838	73328542	-	898	protein_coding	NADH:ubiquinone oxidoreductase core subunit S6 [Source:MGI Symbol;Acc:MGI:107932]
ENSMUSG00000058351	112.458	165.097	-0.552481	0.0172942	Smim4	14	31088132	31128956	-	1533	protein_coding	small integral membrane protein 4 [Source:MGI Symbol;Acc:MGI:1913737]
ENSMUSG00000093865	2.25601	14.6288	-2.67984	0.0174494	Lrit3	3	129787881	129804030	-	2739	protein_coding	leucine-rich repeat, immunoglobulin-like and transmembrane domains 3 [Source:MGI Symbol;Acc:MGI:2685267]
ENSMUSG00000020669	68.799	112.77	-0.711421	0.0175697	Sh3yl1	12	30911668	30960162	+	2555	protein_coding	Sh3 domain YSC-like 1 [Source:MGI Symbol;Acc:MGI:1346118]
ENSMUSG00000023939	374.888	481.359	-0.360128	0.0177391	Mrpl14	17	45686322	45698495	+	949	protein_coding	mitochondrial ribosomal protein L14 [Source:MGI Symbol;Acc:MGI:1333864]
ENSMUSG00000034282	96.1722	148.436	-0.625333	0.0178059	Evpl	11	116220559	116238077	-	6384	protein_coding	envoplakin [Source:MGI Symbol;Acc:MGI:107507]
ENSMUSG00000096965	14.6394	35.6453	-1.28623	0.017842	3300005D01Rik	17	5798657	5803240	+	1380	lincRNA	RIKEN cDNA 3300005D01 gene [Source:MGI Symbol;Acc:MGI:1925762]
ENSMUSG00000060317	0.31758	6.83815	-4.26363	0.0178695	Acnat2	4	49379840	49408151	-	1744	protein_coding	acyl-coenzyme A amino acid N-acyltransferase 2 [Source:MGI Symbol;Acc:MGI:2444345]
ENSMUSG00000027022	11.2652	33.0442	-1.54167	0.018032	Xirp2	2	67446002	67526614	+	11979	protein_coding	xin actin-binding repeat containing 2 [Source:MGI Symbol;Acc:MGI:2685198]
ENSMUSG00000025854	364.718	465.535	-0.352236	0.0180685	Fam20c	5	138754514	138810077	+	6590	protein_coding	family with sequence similarity 20, member C [Source:MGI Symbol;Acc:MGI:2136853]
ENSMUSG00000030796	72.9177	117.384	-0.687412	0.0184081	Tead2	7	45215753	45233644	+	4788	protein_coding	TEA domain family member 2 [Source:MGI Symbol;Acc:MGI:104904]
ENSMUSG00000071537	437.615	570.623	-0.383972	0.0185473	Klrg2	6	38625693	38637242	-	3422	protein_coding	killer cell lectin-like receptor subfamily G, member 2 [Source:MGI Symbol;Acc:MGI:1921503]
ENSMUSG00000069874	687.416	862.297	-0.326806	0.0186088	Irgm2	11	58199618	58222782	+	3690	protein_coding	immunity-related GTPase family M member 2 [Source:MGI Symbol;Acc:MGI:1926262]
ENSMUSG00000002083	1545.58	1859.13	-0.266267	0.0189409	Bbc3	7	16308393	16318205	+	2124	protein_coding	BCL2 binding component 3 [Source:MGI Symbol;Acc:MGI:2181667]
ENSMUSG00000010376	2253.81	2672.2	-0.245425	0.0189556	Nedd8	14	55662263	55672124	-	1261	protein_coding	neural precursor cell expressed, developmentally down-regulated gene 8 [Source:MGI Symbol;Acc:MGI:97301]
ENSMUSG00000003528	1679.17	1999.84	-0.252349	0.0189804	Slc25a1	16	17925223	17928219	-	2164	protein_coding	solute carrier family 25 (mitochondrial carrier, citrate transporter), member 1 [Source:MGI Symbol;Acc:MGI:1345283]
ENSMUSG00000026048	983.26	1208.29	-0.296523	0.0190054	Ercc5	1	44147744	44181260	+	5864	protein_coding	excision repair cross-complementing rodent repair deficiency, complementation group 5 [Source:MGI Symbol;Acc:MGI:103582]
ENSMUSG00000032583	306.924	394.837	-0.363237	0.0193094	Mon1a	9	107888151	107903139	+	2826	protein_coding	MON1 homolog A, secretory traffciking associated [Source:MGI Symbol;Acc:MGI:1920075]
ENSMUSG00000022408	0.635159	8.41077	-3.69693	0.0193498	Fam83f	15	80671847	80700425	+	2993	protein_coding	family with sequence similarity 83, member F [Source:MGI Symbol;Acc:MGI:2146227]
ENSMUSG00000025041	662.141	806.124	-0.283415	0.0194531	Nt5c2	19	46886831	47015153	-	4475	protein_coding	5'-nucleotidase, cytosolic II [Source:MGI Symbol;Acc:MGI:2178563]
ENSMUSG00000046718	3902.28	4812.21	-0.302289	0.0195008	Bst2	8	71534255	71537456	-	903	protein_coding	bone marrow stromal cell antigen 2 [Source:MGI Symbol;Acc:MGI:1916800]
ENSMUSG00000068876	1354.91	1642.04	-0.276667	0.0196185	Cgn	3	94760069	94786492	-	6021	protein_coding	cingulin [Source:MGI Symbol;Acc:MGI:1927237]
ENSMUSG00000037349	263.042	356.386	-0.437678	0.0198009	Nudt22	19	6993018	6996117	-	1195	protein_coding	nudix (nucleoside diphosphate linked moiety X)-type motif 22 [Source:MGI Symbol;Acc:MGI:1915573]
ENSMUSG00000014859	1014.45	1204.55	-0.247477	0.0199171	E2f4	8	105297663	105305370	+	2452	protein_coding	E2F transcription factor 4 [Source:MGI Symbol;Acc:MGI:103012]
ENSMUSG00000059159	157.64	227.018	-0.525643	0.0200002	Gm8129	6	52346730	52346942	-	213	processed_pseudogene	predicted pseudogene 8129 [Source:MGI Symbol;Acc:MGI:3646863]
ENSMUSG00000025650	142.97	212.902	-0.571929	0.0200843	Col7a1	9	108953586	108984875	+	10287	protein_coding	collagen, type VII, alpha 1 [Source:MGI Symbol;Acc:MGI:88462]
ENSMUSG00000003355	183.085	258.585	-0.497242	0.0201268	Fkbp11	15	98724366	98728198	-	2706	protein_coding	FK506 binding protein 11 [Source:MGI Symbol;Acc:MGI:1913370]
ENSMUSG00000031782	581.92	719.794	-0.305924	0.0202732	Coq9	8	94838321	94854895	+	3055	protein_coding	coenzyme Q9 [Source:MGI Symbol;Acc:MGI:1915164]
ENSMUSG00000024992	48.6881	87.262	-0.839724	0.0204388	Pde6c	19	38132781	38183958	+	2970	protein_coding	phosphodiesterase 6C, cGMP specific, cone, alpha prime [Source:MGI Symbol;Acc:MGI:105956]
ENSMUSG00000028194	1263.07	1493.03	-0.241712	0.0204492	Ddah1	3	145758675	145894277	+	3983	protein_coding	dimethylarginine dimethylaminohydrolase 1 [Source:MGI Symbol;Acc:MGI:1916469]
ENSMUSG00000054612	155.21	226.438	-0.544561	0.0206488	Mgmt	7	136894614	137130266	+	2894	protein_coding	O-6-methylguanine-DNA methyltransferase [Source:MGI Symbol;Acc:MGI:96977]
ENSMUSG00000091071	0	5.05186	-4.79135	0.020736	1700030C10Rik	12	20814257	20815727	-	1471	transcribed_unprocessed_pseudogene	RIKEN cDNA 1700030C10 gene [Source:MGI Symbol;Acc:MGI:1916763]
ENSMUSG00000034459	412.79	528.749	-0.357562	0.0208297	Ifit1	19	34640871	34650009	+	2656	protein_coding	interferon-induced protein with tetratricopeptide repeats 1 [Source:MGI Symbol;Acc:MGI:99450]
ENSMUSG00000028273	1941.15	2240.97	-0.207192	0.0209113	Pdlim5	3	142239590	142395696	-	8877	protein_coding	PDZ and LIM domain 5 [Source:MGI Symbol;Acc:MGI:1927489]
ENSMUSG00000102562	0.31758	7.52382	-4.41243	0.0210298	Gm37694	16	77685277	77687409	+	2133	TEC	predicted gene, 37694 [Source:MGI Symbol;Acc:MGI:5610922]
ENSMUSG00000062127	763.432	946.05	-0.30956	0.0212622	Cttnbp2nl	3	105001915	105053146	-	8138	protein_coding	CTTNBP2 N-terminal like [Source:MGI Symbol;Acc:MGI:1933137]
ENSMUSG00000071656	113.98	178.418	-0.647308	0.02137	Lrrn4cl	19	8850785	8853909	+	2583	protein_coding	LRRN4 C-terminal like [Source:MGI Symbol;Acc:MGI:1916102]
ENSMUSG00000039632	2.56864	14.3922	-2.47231	0.0215518	Ccdc151	9	21989871	22002634	-	2514	protein_coding	coiled-coil domain containing 151 [Source:MGI Symbol;Acc:MGI:1924859]
ENSMUSG00000023022	681.59	860.563	-0.335804	0.0217643	Lima1	15	99778470	99875456	-	7608	protein_coding	LIM domain and actin binding 1 [Source:MGI Symbol;Acc:MGI:1920992]
ENSMUSG00000108749	0	4.72382	-4.69369	0.0217831	Gm44767	7	38271412	38333530	+	469	antisense	predicted gene 44767 [Source:MGI Symbol;Acc:MGI:5753343]
ENSMUSG00000002949	1469.16	1739.08	-0.242894	0.0219563	Timm44	8	4259731	4275913	-	3664	protein_coding	translocase of inner mitochondrial membrane 44 [Source:MGI Symbol;Acc:MGI:1343262]
ENSMUSG00000000303	837.481	1032.53	-0.302716	0.0219865	Cdh1	8	106603351	106670246	+	4574	protein_coding	cadherin 1 [Source:MGI Symbol;Acc:MGI:88354]
ENSMUSG00000020133	415.23	524.945	-0.337614	0.0220321	2310011J03Rik	10	80318254	80320537	-	1649	protein_coding	RIKEN cDNA 2310011J03 gene [Source:MGI Symbol;Acc:MGI:1913624]
ENSMUSG00000021103	389.459	509.143	-0.386154	0.0221185	Mnat1	12	73123717	73273988	+	5385	protein_coding	menage a trois 1 [Source:MGI Symbol;Acc:MGI:106207]
ENSMUSG00000036833	414.962	532.688	-0.359429	0.0221534	Pnpla7	2	24976033	25054057	+	7496	protein_coding	patatin-like phospholipase domain containing 7 [Source:MGI Symbol;Acc:MGI:2385325]
ENSMUSG00000103785	1.94403	12.1467	-2.62922	0.0221644	Gm35025	9	108823938	108825098	-	1126	processed_transcript	predicted gene, 35025 [Source:MGI Symbol;Acc:MGI:5594184]
ENSMUSG00000031722	1337.19	1614.39	-0.272313	0.0222114	Hp	8	109575128	109579172	-	1606	protein_coding	haptoglobin [Source:MGI Symbol;Acc:MGI:96211]
ENSMUSG00000028869	2481.93	2899.12	-0.223968	0.0222531	Gnl2	4	125016585	125055380	+	3683	protein_coding	guanine nucleotide binding protein-like 2 (nucleolar) [Source:MGI Symbol;Acc:MGI:2385207]
ENSMUSG00000040283	1.33622	10.0383	-2.91664	0.0224831	Btnl9	11	49165585	49187159	-	6054	protein_coding	butyrophilin-like 9 [Source:MGI Symbol;Acc:MGI:2442439]
ENSMUSG00000020733	3742.25	4425.1	-0.241712	0.0225425	Slc9a3r1	11	115163341	115181181	+	1925	protein_coding	solute carrier family 9 (sodium/hydrogen exchanger), member 3 regulator 1 [Source:MGI Symbol;Acc:MGI:1349482]
ENSMUSG00000034613	306.494	398.822	-0.381677	0.0225628	Ppm1h	10	122678762	122945795	+	10226	protein_coding	protein phosphatase 1H (PP2C domain containing) [Source:MGI Symbol;Acc:MGI:2442087]
ENSMUSG00000006215	1005.26	1221.15	-0.280366	0.0226113	Zbtb17	4	141444654	141467930	+	3877	protein_coding	zinc finger and BTB domain containing 17 [Source:MGI Symbol;Acc:MGI:107410]
ENSMUSG00000068663	336.793	437.466	-0.375906	0.0226357	Clec16a	16	10545339	10744878	+	8368	protein_coding	C-type lectin domain family 16, member A [Source:MGI Symbol;Acc:MGI:1921624]
ENSMUSG00000021136	461.164	571.029	-0.30847	0.0226868	Smoc1	12	81026808	81186414	+	3496	protein_coding	SPARC related modular calcium binding 1 [Source:MGI Symbol;Acc:MGI:1929878]
ENSMUSG00000053175	922.353	1109.91	-0.267017	0.0230453	Bcl3	7	19808462	19822770	-	2475	protein_coding	B cell leukemia/lymphoma 3 [Source:MGI Symbol;Acc:MGI:88140]
ENSMUSG00000026526	1770.38	2079.27	-0.231711	0.0231936	Fh1	1	175600374	175625635	-	3392	protein_coding	fumarate hydratase 1 [Source:MGI Symbol;Acc:MGI:95530]
ENSMUSG00000023971	873.522	1044.36	-0.25754	0.0234249	Rrp36	17	46666324	46674352	-	2339	protein_coding	ribosomal RNA processing 36 homolog (S. cerevisiae) [Source:MGI Symbol;Acc:MGI:2385053]
ENSMUSG00000092455	0	4.64646	-4.67247	0.0236585	Gm20456	11	22839299	22842604	+	385	processed_transcript	predicted gene 20456 [Source:MGI Symbol;Acc:MGI:5141921]
ENSMUSG00000022849	447.108	592.052	-0.404308	0.0237124	Hspbap1	16	35770375	35828477	+	9423	protein_coding	Hspb associated protein 1 [Source:MGI Symbol;Acc:MGI:1913917]
ENSMUSG00000078853	768.765	945.566	-0.297919	0.0237436	Igtp	11	58199556	58207591	+	2022	protein_coding	interferon gamma induced GTPase [Source:MGI Symbol;Acc:MGI:107729]
ENSMUSG00000061613	1428.31	1713.36	-0.262062	0.0237805	U2af1	17	31647082	31658754	-	974	protein_coding	U2 small nuclear ribonucleoprotein auxiliary factor (U2AF) 1 [Source:MGI Symbol;Acc:MGI:98884]
ENSMUSG00000032171	656.712	795.448	-0.276601	0.0238341	Pin1	9	20652095	20666584	+	3843	protein_coding	protein (peptidyl-prolyl cis/trans isomerase) NIMA-interacting 1 [Source:MGI Symbol;Acc:MGI:1346036]
ENSMUSG00000020163	1213.92	1464.52	-0.27068	0.0238567	Uqcr11	10	80402997	80406830	-	641	protein_coding	ubiquinol-cytochrome c reductase, complex III subunit XI [Source:MGI Symbol;Acc:MGI:1913844]
ENSMUSG00000041237	640.253	783.087	-0.290594	0.0241263	Pklr	3	89136142	89146784	+	3236	protein_coding	pyruvate kinase liver and red blood cell [Source:MGI Symbol;Acc:MGI:97604]
ENSMUSG00000030711	99.0454	146.763	-0.569352	0.0242393	Sult1a1	7	126672865	126676432	-	1507	protein_coding	sulfotransferase family 1A, phenol-preferring, member 1 [Source:MGI Symbol;Acc:MGI:102896]
ENSMUSG00000022518	71.0277	112.611	-0.661789	0.0242422	4930562C15Rik	16	4835416	4867686	+	5312	protein_coding	RIKEN cDNA 4930562C15 gene [Source:MGI Symbol;Acc:MGI:1926059]
ENSMUSG00000056569	0	4.54971	-4.64497	0.0243285	Mpz	1	171150711	171161130	+	2111	protein_coding	myelin protein zero [Source:MGI Symbol;Acc:MGI:103177]
ENSMUSG00000001100	728.141	883.958	-0.279598	0.0243945	Poldip2	11	78512193	78522736	+	3783	protein_coding	polymerase (DNA-directed), delta interacting protein 2 [Source:MGI Symbol;Acc:MGI:1915061]
ENSMUSG00000029174	264.507	348.451	-0.398906	0.0244618	Tbc1d1	5	64156305	64351486	+	7405	protein_coding	TBC1 domain family, member 1 [Source:MGI Symbol;Acc:MGI:1889508]
ENSMUSG00000090217	0	4.75801	-4.71261	0.02468	Gm16116	8	114591303	114594900	-	430	antisense	predicted gene 16116 [Source:MGI Symbol;Acc:MGI:3802040]
ENSMUSG00000021835	40.3799	72.0122	-0.835256	0.0246968	Bmp4	14	46383520	46390669	-	2248	protein_coding	bone morphogenetic protein 4 [Source:MGI Symbol;Acc:MGI:88180]
ENSMUSG00000024395	1337.28	1641.69	-0.295694	0.024826	Lims2	18	31931325	31958619	+	2623	protein_coding	LIM and senescent cell antigen like domains 2 [Source:MGI Symbol;Acc:MGI:2385067]
ENSMUSG00000032329	809.995	980.959	-0.275831	0.0248407	Hmg20a	9	56418609	56496936	+	9314	protein_coding	high mobility group 20A [Source:MGI Symbol;Acc:MGI:1914117]
ENSMUSG00000115961	0.31758	5.97779	-4.07373	0.0248928	Gm41409	16	3770454	3785729	+	1072	lincRNA	predicted gene, 41409 [Source:MGI Symbol;Acc:MGI:5624294]
ENSMUSG00000023206	148.685	211.974	-0.509921	0.0250003	Il15ra	2	11705290	11734317	+	4446	protein_coding	interleukin 15 receptor, alpha chain [Source:MGI Symbol;Acc:MGI:104644]
ENSMUSG00000026966	685.118	839.064	-0.292155	0.0250116	Ssna1	2	25271039	25272438	-	1276	protein_coding	SS nuclear autoantigen 1 [Source:MGI Symbol;Acc:MGI:1915725]
ENSMUSG00000041842	219.672	302.73	-0.462969	0.0250392	Fhdc1	3	84442198	84480429	-	6270	protein_coding	FH2 domain containing 1 [Source:MGI Symbol;Acc:MGI:2684972]
ENSMUSG00000078866	58.2616	93.9683	-0.69053	0.0250685	Zfp970	2	177464733	177478129	+	2172	protein_coding	zinc finger protein 970 [Source:MGI Symbol;Acc:MGI:3652255]
ENSMUSG00000031626	1536.28	1877.56	-0.289586	0.0254602	Sorbs2	8	45507788	45827906	+	27851	protein_coding	sorbin and SH3 domain containing 2 [Source:MGI Symbol;Acc:MGI:1924574]
ENSMUSG00000040613	363.629	463.153	-0.348494	0.0255487	Apobec1	6	122577792	122602444	-	2702	protein_coding	apolipoprotein B mRNA editing enzyme, catalytic polypeptide 1 [Source:MGI Symbol;Acc:MGI:103298]
ENSMUSG00000031586	3095.75	3616.02	-0.224005	0.0255539	Rbpms	8	33782643	33929863	-	6556	protein_coding	RNA binding protein gene with multiple splicing [Source:MGI Symbol;Acc:MGI:1334446]
ENSMUSG00000092607	458.966	573.571	-0.32177	0.0256607	Scnm1	3	95129536	95134011	-	2165	protein_coding	sodium channel modifier 1 [Source:MGI Symbol;Acc:MGI:1341284]
ENSMUSG00000038507	928.813	1096.37	-0.239413	0.0258195	Parp12	6	39086410	39118349	-	3995	protein_coding	poly (ADP-ribose) polymerase family, member 12 [Source:MGI Symbol;Acc:MGI:2143990]
ENSMUSG00000090841	6380.7	7516.58	-0.236211	0.0259118	Myl6	10	128490860	128494145	-	3187	protein_coding	myosin, light polypeptide 6, alkali, smooth muscle and non-muscle [Source:MGI Symbol;Acc:MGI:109318]
ENSMUSG00000020892	289.385	403.177	-0.47755	0.0259121	Aloxe3	11	69125896	69149115	+	6397	protein_coding	arachidonate lipoxygenase 3 [Source:MGI Symbol;Acc:MGI:1345140]
ENSMUSG00000034586	790.376	953.919	-0.271481	0.0260017	Hid1	11	115347707	115367756	-	4595	protein_coding	HID1 domain containing [Source:MGI Symbol;Acc:MGI:2445087]
ENSMUSG00000020451	677.778	812.575	-0.261696	0.0260836	Limk2	11	3344256	3409189	-	6099	protein_coding	LIM motif-containing protein kinase 2 [Source:MGI Symbol;Acc:MGI:1197517]
ENSMUSG00000045107	333.375	420.615	-0.335745	0.0262474	Saysd1	14	20075636	20138534	-	2511	protein_coding	SAYSVFN motif domain containing 1 [Source:MGI Symbol;Acc:MGI:1914759]
ENSMUSG00000030533	1060.85	1256.47	-0.244341	0.0264213	Unc45a	7	80325292	80341005	-	5054	protein_coding	unc-45 myosin chaperone A [Source:MGI Symbol;Acc:MGI:2142246]
ENSMUSG00000045193	291.485	387.701	-0.411392	0.0264557	Cirbp	10	80165985	80172786	+	2604	protein_coding	cold inducible RNA binding protein [Source:MGI Symbol;Acc:MGI:893588]
ENSMUSG00000028622	857.766	1019.1	-0.248122	0.0264833	Mrpl37	4	107055874	107066868	-	4460	protein_coding	mitochondrial ribosomal protein L37 [Source:MGI Symbol;Acc:MGI:1926268]
ENSMUSG00000006218	188.715	264.021	-0.48573	0.0264981	Fam131c	4	141368220	141384175	+	1433	protein_coding	family with sequence similarity 131, member C [Source:MGI Symbol;Acc:MGI:2685539]
ENSMUSG00000019471	3695.19	4214.49	-0.189873	0.0266428	Cdc37	9	21133222	21149982	-	8194	protein_coding	cell division cycle 37 [Source:MGI Symbol;Acc:MGI:109531]
ENSMUSG00000052415	50.5101	87.3391	-0.787127	0.0266715	Tchh	3	93442330	93449077	+	5823	protein_coding	trichohyalin [Source:MGI Symbol;Acc:MGI:2177944]
ENSMUSG00000028461	493.202	622.03	-0.333687	0.0269512	Ccdc107	4	43492900	43495921	+	1547	protein_coding	coiled-coil domain containing 107 [Source:MGI Symbol;Acc:MGI:1913423]
ENSMUSG00000047180	721.525	890.694	-0.304085	0.0269953	Neurl3	1	36264597	36274679	-	3217	protein_coding	neuralized E3 ubiquitin protein ligase 3 [Source:MGI Symbol;Acc:MGI:2429944]
ENSMUSG00000001285	408.667	509.204	-0.31817	0.027014	Myg1	15	102331709	102338139	+	2823	protein_coding	melanocyte proliferating gene 1 [Source:MGI Symbol;Acc:MGI:1929864]
ENSMUSG00000084830	127.411	190.587	-0.578005	0.027061	Gm14539	X	20581141	20581314	-	174	processed_pseudogene	predicted gene 14539 [Source:MGI Symbol;Acc:MGI:3705371]
ENSMUSG00000026304	201.401	288.084	-0.515022	0.0271628	Rab17	1	90958133	90969661	-	1992	protein_coding	RAB17, member RAS oncogene family [Source:MGI Symbol;Acc:MGI:104640]
ENSMUSG00000081249	106.454	158.888	-0.575905	0.0271737	Gm11517	11	96795439	96795825	-	387	processed_pseudogene	predicted gene 11517 [Source:MGI Symbol;Acc:MGI:3650064]
ENSMUSG00000032298	198.114	271.414	-0.452669	0.0272	Neil1	9	57142800	57148305	-	1871	protein_coding	nei endonuclease VIII-like 1 (E. coli) [Source:MGI Symbol;Acc:MGI:1920024]
ENSMUSG00000022546	554.649	692.891	-0.320369	0.0272067	Gpt	15	76695716	76699686	+	2941	protein_coding	glutamic pyruvic transaminase, soluble [Source:MGI Symbol;Acc:MGI:95802]
ENSMUSG00000083567	39.7594	81.5615	-1.0299	0.0274052	Gm11451	2	162898894	162899523	-	630	processed_pseudogene	predicted gene 11451 [Source:MGI Symbol;Acc:MGI:3705412]
ENSMUSG00000063838	309.785	434.307	-0.488559	0.0277014	Cdc42ep5	7	4151260	4164860	-	1288	protein_coding	CDC42 effector protein (Rho GTPase binding) 5 [Source:MGI Symbol;Acc:MGI:1929745]
ENSMUSG00000018537	158.743	220.285	-0.474092	0.0278641	Pcgf2	11	97688823	97700497	-	3526	protein_coding	polycomb group ring finger 2 [Source:MGI Symbol;Acc:MGI:99161]
ENSMUSG00000031884	2.23426	16.0675	-2.8261	0.0279606	Ces2d-ps	8	104867488	104873861	+	1656	unprocessed_pseudogene	carboxylesterase 2D, pseudogene [Source:MGI Symbol;Acc:MGI:3704319]
ENSMUSG00000098134	445.96	558.126	-0.322855	0.0281057	Rnf113a2	12	84417196	84418578	+	1383	protein_coding	ring finger protein 113A2 [Source:MGI Symbol;Acc:MGI:1913631]
ENSMUSG00000023367	392.761	496.758	-0.338724	0.02816	Tmem176a	6	48840919	48847071	+	3810	protein_coding	transmembrane protein 176A [Source:MGI Symbol;Acc:MGI:1913308]
ENSMUSG00000068744	344.416	444.369	-0.36738	0.0282111	Psrc1	3	108383839	108388231	+	3364	protein_coding	proline/serine-rich coiled-coil 1 [Source:MGI Symbol;Acc:MGI:1913099]
ENSMUSG00000010601	68.1401	110.75	-0.698097	0.0282289	Apol7a	15	77388219	77399110	-	3029	protein_coding	apolipoprotein L 7a [Source:MGI Symbol;Acc:MGI:1923011]
ENSMUSG00000035673	1715.5	1995.25	-0.217838	0.0282471	Sbno2	10	80056992	80105571	-	10715	protein_coding	strawberry notch 2 [Source:MGI Symbol;Acc:MGI:2448490]
ENSMUSG00000107681	0	4.34141	-4.57339	0.0284313	4930528H21Rik	6	4031841	4047585	-	495	lincRNA	RIKEN cDNA 4930528H21 gene [Source:MGI Symbol;Acc:MGI:1925284]
ENSMUSG00000078238	116.02	164.092	-0.499892	0.0284426	Gm12854	4	116067268	116067564	+	297	processed_pseudogene	predicted gene 12854 [Source:MGI Symbol;Acc:MGI:3650410]
ENSMUSG00000068706	239.438	323.716	-0.433809	0.0284977	Gm10250	15	5120654	5121135	-	482	processed_pseudogene	predicted pseudogene 10250 [Source:MGI Symbol;Acc:MGI:3642408]
ENSMUSG00000067719	458.216	577.598	-0.333237	0.0287318	Gm10221	5	24581554	24581862	-	309	processed_pseudogene	predicted gene 10221 [Source:MGI Symbol;Acc:MGI:3708709]
ENSMUSG00000000325	381.528	489.225	-0.358459	0.0287355	Arvcf	16	18348182	18407076	+	6715	protein_coding	armadillo repeat gene deleted in velocardiofacial syndrome [Source:MGI Symbol;Acc:MGI:109620]
ENSMUSG00000053317	564.973	708.048	-0.325594	0.0287383	Sec61b	4	47474658	47483242	+	1271	protein_coding	Sec61 beta subunit [Source:MGI Symbol;Acc:MGI:1913462]
ENSMUSG00000070563	2.61213	12.9433	-2.30281	0.0289205	Spaca4	7	45725107	45725813	-	707	protein_coding	sperm acrosome associated 4 [Source:MGI Symbol;Acc:MGI:1916613]
ENSMUSG00000022407	1007.61	1245.03	-0.304921	0.029142	Adsl	15	80948490	80970946	+	5634	protein_coding	adenylosuccinate lyase [Source:MGI Symbol;Acc:MGI:103202]
ENSMUSG00000026641	616.89	759.149	-0.299585	0.0292483	Usf1	1	171411313	171419142	+	2806	protein_coding	upstream transcription factor 1 [Source:MGI Symbol;Acc:MGI:99542]
ENSMUSG00000028954	1335.61	1564.36	-0.228084	0.029258	Nub1	5	24685532	24710378	+	4319	protein_coding	negative regulator of ubiquitin-like proteins 1 [Source:MGI Symbol;Acc:MGI:1889001]
ENSMUSG00000020843	318.894	415.915	-0.382287	0.02932	Timm22	11	76406952	76416292	+	3183	protein_coding	translocase of inner mitochondrial membrane 22 [Source:MGI Symbol;Acc:MGI:1929742]
ENSMUSG00000025204	1058.02	1276.26	-0.270665	0.0293957	Ndufb8	19	44548572	44555440	-	3146	protein_coding	NADH:ubiquinone oxidoreductase subunit B8 [Source:MGI Symbol;Acc:MGI:1914514]
ENSMUSG00000028041	266.055	343.506	-0.368381	0.0294947	Adam15	3	89338542	89349996	-	6145	protein_coding	a disintegrin and metallopeptidase domain 15 (metargidin) [Source:MGI Symbol;Acc:MGI:1333882]
ENSMUSG00000041117	11.819	29.1323	-1.29691	0.0295948	Ccdc8	7	16992708	16997516	+	4809	protein_coding	coiled-coil domain containing 8 [Source:MGI Symbol;Acc:MGI:3612184]
ENSMUSG00000074030	336.585	426.45	-0.342609	0.0296351	Exoc8	8	124893108	124897705	-	4598	protein_coding	exocyst complex component 8 [Source:MGI Symbol;Acc:MGI:2142527]
ENSMUSG00000038295	55.496	92.6758	-0.743416	0.0296685	Atg9b	5	24384181	24392143	-	3946	protein_coding	autophagy related 9B [Source:MGI Symbol;Acc:MGI:2685420]
ENSMUSG00000050856	842.31	1056.91	-0.327242	0.0296699	Atp5k	5	108433244	108434448	-	616	protein_coding	ATP synthase, H+ transporting, mitochondrial F1F0 complex, subunit E [Source:MGI Symbol;Acc:MGI:106636]
ENSMUSG00000020679	174.366	235.282	-0.431198	0.0297347	Hnf1b	11	83850063	83905819	+	3198	protein_coding	HNF1 homeobox B [Source:MGI Symbol;Acc:MGI:98505]
ENSMUSG00000026866	32.0611	66.0404	-1.03725	0.0298835	Kynu	2	43555329	43682715	+	6149	protein_coding	kynureninase (L-kynurenine hydrolase) [Source:MGI Symbol;Acc:MGI:1918039]
ENSMUSG00000041062	17.9974	42.419	-1.23769	0.030038	Mslnl	17	25736040	25748330	+	2628	protein_coding	mesothelin-like [Source:MGI Symbol;Acc:MGI:3607710]
ENSMUSG00000032265	507.719	620.762	-0.289508	0.0301968	Tent5a	9	85320439	85327348	-	5703	protein_coding	terminal nucleotidyltransferase 5A [Source:MGI Symbol;Acc:MGI:2670964]
ENSMUSG00000035215	240.094	341.133	-0.505424	0.030281	Lsm7	10	80852821	80855209	-	1601	protein_coding	LSM7 homolog, U6 small nuclear RNA and mRNA degradation associated [Source:MGI Symbol;Acc:MGI:1913344]
ENSMUSG00000111709	1165.73	1399.69	-0.263938	0.0303696	Gm3776	9	78257129	78269166	+	874	protein_coding	predicted gene 3776 [Source:MGI Symbol;Acc:MGI:3826440]
ENSMUSG00000072940	639.074	800.518	-0.324365	0.030527	Gm10443	6	86334031	86334240	+	210	processed_pseudogene	predicted pseudogene 10443 [Source:MGI Symbol;Acc:MGI:3704272]
ENSMUSG00000033055	270.832	350.633	-0.37324	0.0305676	Ankrd54	15	79053094	79062893	-	4270	protein_coding	ankyrin repeat domain 54 [Source:MGI Symbol;Acc:MGI:2444209]
ENSMUSG00000020424	99.3728	145.611	-0.550466	0.0307602	Castor1	11	4218225	4222409	+	1574	protein_coding	cytosolic arginine sensor for mTORC1 subunit 1 [Source:MGI Symbol;Acc:MGI:1919212]
ENSMUSG00000026418	29.3334	54.013	-0.878603	0.0307784	Tnni1	1	135779434	135810989	+	3600	protein_coding	troponin I, skeletal, slow 1 [Source:MGI Symbol;Acc:MGI:105073]
ENSMUSG00000098766	4.21683	16.8173	-1.98499	0.0308192	Mir6386	9	92267258	92267361	-	104	miRNA	microRNA 6386 [Source:MGI Symbol;Acc:MGI:5531224]
ENSMUSG00000022219	102.643	154.741	-0.591182	0.0308202	Cideb	14	55754050	55758458	-	1488	protein_coding	cell death-inducing DNA fragmentation factor, alpha subunit-like effector B [Source:MGI Symbol;Acc:MGI:1270844]
ENSMUSG00000020153	734.185	885.636	-0.269983	0.0310153	Ndufs7	10	80249121	80256794	+	1718	protein_coding	NADH:ubiquinone oxidoreductase core subunit S7 [Source:MGI Symbol;Acc:MGI:1922656]
ENSMUSG00000032026	1203.54	1414.71	-0.232881	0.0310816	Rexo2	9	48468512	48480623	-	3385	protein_coding	RNA exonuclease 2 [Source:MGI Symbol;Acc:MGI:1888981]
ENSMUSG00000056737	279.105	361.198	-0.372689	0.0310997	Capg	6	72544391	72562983	+	2529	protein_coding	capping protein (actin filament), gelsolin-like [Source:MGI Symbol;Acc:MGI:1098259]
ENSMUSG00000037157	57.6952	96.0609	-0.733112	0.031126	Il22ra1	4	135728172	135752140	+	2569	protein_coding	interleukin 22 receptor, alpha 1 [Source:MGI Symbol;Acc:MGI:2663588]
ENSMUSG00000001700	534.076	677.005	-0.341816	0.0314964	Gramd3	18	56432132	56503792	+	2605	protein_coding	GRAM domain containing 3 [Source:MGI Symbol;Acc:MGI:1914815]
ENSMUSG00000029587	155.542	213.228	-0.454033	0.0316819	Zfp12	5	143235163	143248834	+	5821	protein_coding	zinc finger protein 12 [Source:MGI Symbol;Acc:MGI:99157]
ENSMUSG00000028108	358.572	482.778	-0.428006	0.0317345	Ecm1	3	95734147	95739569	-	2521	protein_coding	extracellular matrix protein 1 [Source:MGI Symbol;Acc:MGI:103060]
ENSMUSG00000030417	941.325	1145.34	-0.282472	0.0317471	Pdcd5	7	35641982	35647521	-	2486	protein_coding	programmed cell death 5 [Source:MGI Symbol;Acc:MGI:1913538]
ENSMUSG00000038457	9.91287	25.8164	-1.38179	0.0319169	Tmem255b	8	13435189	13468473	+	1581	protein_coding	transmembrane protein 255B [Source:MGI Symbol;Acc:MGI:2685533]
ENSMUSG00000063019	562.533	688.802	-0.291807	0.0321751	Manbal	2	157367594	157396763	+	1107	protein_coding	mannosidase, beta A, lysosomal-like [Source:MGI Symbol;Acc:MGI:1916411]
ENSMUSG00000108033	0	5.05066	-4.7915	0.0321837	Gm44284	6	42328713	42350862	-	3444	antisense	predicted gene, 44284 [Source:MGI Symbol;Acc:MGI:5690676]
ENSMUSG00000090090	0	4.41757	-4.59616	0.032252	Mup-ps16	4	61797482	61800237	+	596	unprocessed_pseudogene	major urinary protein, pseudogene 16 [Source:MGI Symbol;Acc:MGI:3645603]
ENSMUSG00000083879	13.7686	32.5306	-1.24136	0.0323478	Gm14038	2	134762824	134763630	-	807	processed_pseudogene	predicted gene 14038 [Source:MGI Symbol;Acc:MGI:3650657]
ENSMUSG00000037606	131.033	189.491	-0.533599	0.0324835	Osbpl5	7	143688762	143756985	-	4915	protein_coding	oxysterol binding protein-like 5 [Source:MGI Symbol;Acc:MGI:1930265]
ENSMUSG00000048003	39.4328	69.9306	-0.824803	0.0325028	Catsper4	4	134211970	134227383	-	2101	protein_coding	cation channel, sperm associated 4 [Source:MGI Symbol;Acc:MGI:3043288]
ENSMUSG00000032369	3107.74	3705.06	-0.253327	0.0325734	Plscr1	9	92249750	92272278	+	2462	protein_coding	phospholipid scramblase 1 [Source:MGI Symbol;Acc:MGI:893575]
ENSMUSG00000032299	1234	1469.15	-0.251206	0.0326118	Commd4	9	57155035	57158331	-	2683	protein_coding	COMM domain containing 4 [Source:MGI Symbol;Acc:MGI:1913449]
ENSMUSG00000117335	0	4.99169	-4.78245	0.0326226	CT025659.3	17	65885633	65887027	+	743	bidirectional_promoter_lncRNA	novel transcript
ENSMUSG00000069307	22.7337	44.0596	-0.953865	0.0326954	Hist1h2bq	13	21806612	21810197	-	2015	protein_coding	histone cluster 1, H2bq [Source:MGI Symbol;Acc:MGI:3702051]
ENSMUSG00000018509	410.683	542.183	-0.400562	0.032717	Cenpv	11	62524946	62539261	-	1811	protein_coding	centromere protein V [Source:MGI Symbol;Acc:MGI:1920389]
ENSMUSG00000054312	948.361	1186.66	-0.322621	0.03302	Mrps21	3	95862634	95871519	-	739	protein_coding	mitochondrial ribosomal protein S21 [Source:MGI Symbol;Acc:MGI:1913542]
ENSMUSG00000058709	463.331	571.597	-0.30417	0.0331889	Egln2	7	27158658	27166802	-	2800	protein_coding	egl-9 family hypoxia-inducible factor 2 [Source:MGI Symbol;Acc:MGI:1932287]
ENSMUSG00000089999	108.523	155.984	-0.522278	0.0332057	Gm6485	3	104752727	104753165	-	439	transcribed_processed_pseudogene	predicted gene 6485 [Source:MGI Symbol;Acc:MGI:3644007]
ENSMUSG00000029312	119.424	170.11	-0.509959	0.0333603	Klhl8	5	103861973	103911259	-	3489	protein_coding	kelch-like 8 [Source:MGI Symbol;Acc:MGI:2179430]
ENSMUSG00000020605	821.964	993.986	-0.273741	0.0335066	Hs1bp3	12	8313432	8343824	+	3004	protein_coding	HCLS1 binding protein 3 [Source:MGI Symbol;Acc:MGI:1913224]
ENSMUSG00000030613	83.5787	125.73	-0.588256	0.0335207	Ccdc90b	7	92561149	92582294	+	1801	protein_coding	coiled-coil domain containing 90B [Source:MGI Symbol;Acc:MGI:1913615]
ENSMUSG00000055760	107.239	152.495	-0.508122	0.0335948	Gemin6	17	80224441	80228497	+	1428	protein_coding	gem nuclear organelle associated protein 6 [Source:MGI Symbol;Acc:MGI:1914492]
ENSMUSG00000032366	4308.98	4945.93	-0.198908	0.0336056	Tpm1	9	67022590	67049406	-	6485	protein_coding	tropomyosin 1, alpha [Source:MGI Symbol;Acc:MGI:98809]
ENSMUSG00000072115	236.253	313.049	-0.404653	0.0337668	Ang	14	51091150	51102009	+	1202	protein_coding	angiogenin, ribonuclease, RNase A family, 5 [Source:MGI Symbol;Acc:MGI:88022]
ENSMUSG00000086443	3.23115	13.976	-2.10487	0.0338334	4933421A08Rik	4	122961309	122963475	+	1638	processed_transcript	RIKEN cDNA 4933421A08 gene [Source:MGI Symbol;Acc:MGI:1918347]
ENSMUSG00000040813	1140.52	1358.85	-0.252559	0.0340033	Tex264	9	106658746	106685927	-	2874	protein_coding	testis expressed gene 264 [Source:MGI Symbol;Acc:MGI:1096570]
ENSMUSG00000047735	656.745	790.412	-0.266498	0.0344557	Samd9l	6	3372257	3399572	-	5427	protein_coding	sterile alpha motif domain containing 9-like [Source:MGI Symbol;Acc:MGI:1343184]
ENSMUSG00000060260	136.844	190.315	-0.477059	0.0344769	Pwwp2b	7	139248482	139269903	+	5963	protein_coding	PWWP domain containing 2B [Source:MGI Symbol;Acc:MGI:2142008]
ENSMUSG00000031634	456.462	570.908	-0.321965	0.0345377	Ufsp2	8	45975528	45996958	+	4407	protein_coding	UFM1-specific peptidase 2 [Source:MGI Symbol;Acc:MGI:1913679]
ENSMUSG00000027602	2117.44	2437.23	-0.202809	0.0345942	Map1lc3a	2	155276297	155278073	+	1181	protein_coding	microtubule-associated protein 1 light chain 3 alpha [Source:MGI Symbol;Acc:MGI:1915661]
ENSMUSG00000046070	192.361	264.031	-0.455889	0.0347452	Igfals	17	24878770	24882008	+	2111	protein_coding	insulin-like growth factor binding protein, acid labile subunit [Source:MGI Symbol;Acc:MGI:107973]
ENSMUSG00000031714	394.863	489.225	-0.308405	0.0348507	Gab1	8	80764438	80880519	-	5082	protein_coding	growth factor receptor bound protein 2-associated protein 1 [Source:MGI Symbol;Acc:MGI:108088]
ENSMUSG00000061518	2265.99	2722.55	-0.26465	0.0348928	Cox5b	1	36691449	36693681	+	1587	protein_coding	cytochrome c oxidase subunit 5B [Source:MGI Symbol;Acc:MGI:88475]
ENSMUSG00000021868	1367.95	1620.78	-0.244285	0.034907	Ppif	14	25694154	25700468	+	5044	protein_coding	peptidylprolyl isomerase F (cyclophilin F) [Source:MGI Symbol;Acc:MGI:2145814]
ENSMUSG00000011158	290.129	373.876	-0.366301	0.0350727	Brf1	12	112960085	113000704	-	7788	protein_coding	BRF1, RNA polymerase III transcription initiation factor 90 kDa subunit [Source:MGI Symbol;Acc:MGI:1919558]
ENSMUSG00000047631	355.959	457.662	-0.362854	0.0350962	Apof	10	128268671	128270153	+	1258	protein_coding	apolipoprotein F [Source:MGI Symbol;Acc:MGI:104539]
ENSMUSG00000106734	204.305	273.095	-0.416595	0.0353118	Gm20559	6	3333194	3346128	-	4690	processed_transcript	predicted gene, 20559 [Source:MGI Symbol;Acc:MGI:5295666]
ENSMUSG00000021711	681.293	813.389	-0.255117	0.0353502	Trappc13	13	104142149	104178469	-	5166	protein_coding	trafficking protein particle complex 13 [Source:MGI Symbol;Acc:MGI:1914225]
ENSMUSG00000000295	82.6735	126.033	-0.608582	0.0355849	Hddc2	10	31313383	31328204	+	3508	protein_coding	HD domain containing 2 [Source:MGI Symbol;Acc:MGI:1916942]
ENSMUSG00000032508	378.613	467.341	-0.303693	0.0358081	Myd88	9	119335934	119341411	-	2576	protein_coding	myeloid differentiation primary response gene 88 [Source:MGI Symbol;Acc:MGI:108005]
ENSMUSG00000028100	50.972	82.288	-0.690106	0.0359188	Nudt17	3	96706067	96708562	-	2239	protein_coding	nudix (nucleoside diphosphate linked moiety X)-type motif 17 [Source:MGI Symbol;Acc:MGI:1925623]
ENSMUSG00000038305	152.339	207.668	-0.448975	0.0359895	Spats2l	1	57774162	57948394	+	8041	protein_coding	spermatogenesis associated, serine-rich 2-like [Source:MGI Symbol;Acc:MGI:1914448]
ENSMUSG00000028221	618.325	746.99	-0.27186	0.0359968	Pip4p2	4	14864076	14915176	+	2339	protein_coding	phosphatidylinositol-4,5-bisphosphate 4-phosphatase 2 [Source:MGI Symbol;Acc:MGI:1919769]
ENSMUSG00000064925	0	4.21568	-4.53529	0.0360087	Snora62	9	120130415	120130563	+	149	snoRNA	small nucleolar RNA, H/ACA box 62 [Source:MGI Symbol;Acc:MGI:2148179]
ENSMUSG00000003526	414.42	511.233	-0.303586	0.0360846	Prodh	16	18060357	18090203	-	7797	protein_coding	proline dehydrogenase [Source:MGI Symbol;Acc:MGI:97770]
ENSMUSG00000023045	237.658	323.835	-0.444417	0.0361918	Soat2	15	102150526	102163469	+	2213	protein_coding	sterol O-acyltransferase 2 [Source:MGI Symbol;Acc:MGI:1332226]
ENSMUSG00000010054	639.215	767.626	-0.263566	0.0362918	Tusc2	9	107563255	107566112	+	1785	protein_coding	tumor suppressor candidate 2 [Source:MGI Symbol;Acc:MGI:1931086]
ENSMUSG00000002846	488.354	592.871	-0.280706	0.0363919	Timmdc1	16	38498347	38522663	-	1784	protein_coding	translocase of inner mitochondrial membrane domain containing 1 [Source:MGI Symbol;Acc:MGI:1922139]
ENSMUSG00000024901	44.5482	77.2771	-0.795296	0.0365596	Peli3	19	4930651	4943127	-	3786	protein_coding	pellino 3 [Source:MGI Symbol;Acc:MGI:1924963]
ENSMUSG00000055707	334.617	419.215	-0.325575	0.0366525	Klhl26	8	70450219	70476968	-	3195	protein_coding	kelch-like 26 [Source:MGI Symbol;Acc:MGI:2443079]
ENSMUSG00000074063	6851	8444.2	-0.301668	0.036883	Osgin1	8	119434124	119446256	+	2674	protein_coding	oxidative stress induced growth inhibitor 1 [Source:MGI Symbol;Acc:MGI:1919089]
ENSMUSG00000030587	313.959	437.934	-0.479121	0.0369902	2200002D01Rik	7	29246561	29248466	-	1564	protein_coding	RIKEN cDNA 2200002D01 gene [Source:MGI Symbol;Acc:MGI:1919525]
ENSMUSG00000106025	43.7141	74.327	-0.762992	0.0370354	Gm42940	3	116572063	116574424	-	2362	TEC	predicted gene 42940 [Source:MGI Symbol;Acc:MGI:5663077]
ENSMUSG00000023175	17012	19426.4	-0.191462	0.0371498	Bsg	10	79704491	79711969	+	1814	protein_coding	basigin [Source:MGI Symbol;Acc:MGI:88208]
ENSMUSG00000032330	1618.39	1960.69	-0.276334	0.0373134	Cox7a2	9	79755361	79759878	-	944	protein_coding	cytochrome c oxidase subunit 7A2 [Source:MGI Symbol;Acc:MGI:1316715]
ENSMUSG00000111335	0	4.05935	-4.47462	0.0373433	Gm39375	9	78015018	78020703	+	1039	lincRNA	predicted gene, 39375 [Source:MGI Symbol;Acc:MGI:5622260]
ENSMUSG00000087476	0.32318	5.48743	-3.94531	0.0374018	Rap1gapos	4	137696979	137706606	-	471	antisense	RAP1 GTPase activating protein, opposite strand [Source:MGI Symbol;Acc:MGI:1917058]
ENSMUSG00000035713	125.436	181.138	-0.528534	0.0375252	Usp35	7	97309380	97332020	-	5288	protein_coding	ubiquitin specific peptidase 35 [Source:MGI Symbol;Acc:MGI:2685339]
ENSMUSG00000062753	121.634	170.152	-0.486012	0.0377136	AI413582	17	27563573	27565756	-	1912	protein_coding	expressed sequence AI413582 [Source:MGI Symbol;Acc:MGI:2146839]
ENSMUSG00000038155	179.778	272.486	-0.600354	0.0377846	Gstp2	19	4040285	4042236	-	770	protein_coding	glutathione S-transferase, pi 2 [Source:MGI Symbol;Acc:MGI:95864]
ENSMUSG00000038893	141.24	196.318	-0.474926	0.0378748	Fam117a	11	95337018	95381872	+	3029	protein_coding	family with sequence similarity 117, member A [Source:MGI Symbol;Acc:MGI:2144564]
ENSMUSG00000034185	0	4.05816	-4.47438	0.0378833	6430628N08Rik	4	115890665	115899227	+	1605	protein_coding	RIKEN cDNA 6430628N08 gene [Source:MGI Symbol;Acc:MGI:1923487]
ENSMUSG00000020903	448.797	560.861	-0.321825	0.0382258	Stx8	11	67966193	68207148	+	7137	protein_coding	syntaxin 8 [Source:MGI Symbol;Acc:MGI:1890156]
ENSMUSG00000021876	393.697	512.952	-0.380622	0.0382445	Rnase4	14	51091077	51106151	+	1637	protein_coding	ribonuclease, RNase A family 4 [Source:MGI Symbol;Acc:MGI:1926217]
ENSMUSG00000015536	898.376	1087.22	-0.274608	0.0382755	Mocs2	13	114818236	114832275	+	9054	protein_coding	molybdenum cofactor synthesis 2 [Source:MGI Symbol;Acc:MGI:1336894]
ENSMUSG00000027466	1106.6	1300.29	-0.233023	0.0386909	Rbck1	2	152316334	152332653	-	4601	protein_coding	RanBP-type and C3HC4-type zinc finger containing 1 [Source:MGI Symbol;Acc:MGI:1344372]
ENSMUSG00000057244	0.96954	8.32221	-3.08579	0.0387375	Gm6139	5	129622990	129623871	-	882	processed_pseudogene	predicted gene 6139 [Source:MGI Symbol;Acc:MGI:3643279]
ENSMUSG00000030750	312.733	401.78	-0.360441	0.0388829	Nsmce1	7	125467640	125491596	-	1329	protein_coding	NSE1 homolog, SMC5-SMC6 complex component [Source:MGI Symbol;Acc:MGI:1914961]
ENSMUSG00000002280	271.578	348.357	-0.35886	0.0389996	Narfl	17	25773776	25783332	+	3826	protein_coding	nuclear prelamin A recognition factor-like [Source:MGI Symbol;Acc:MGI:1914813]
ENSMUSG00000034579	19.7543	39.2774	-0.989363	0.0390242	Pla2g3	11	3488284	3499350	+	4696	protein_coding	phospholipase A2, group III [Source:MGI Symbol;Acc:MGI:2444945]
ENSMUSG00000049960	425.905	539.971	-0.341512	0.0391048	Mrps16	14	20389304	20393634	-	2875	protein_coding	mitochondrial ribosomal protein S16 [Source:MGI Symbol;Acc:MGI:1913492]
ENSMUSG00000028944	247.835	323.302	-0.385317	0.0393142	Prkag2	5	24862744	25100642	-	6480	protein_coding	protein kinase, AMP-activated, gamma 2 non-catalytic subunit [Source:MGI Symbol;Acc:MGI:1336153]
ENSMUSG00000032348	1195.89	1406.17	-0.233303	0.0394767	Gsta4	9	78182774	78209349	+	1266	protein_coding	glutathione S-transferase, alpha 4 [Source:MGI Symbol;Acc:MGI:1309515]
ENSMUSG00000051403	1584.88	1846.61	-0.220618	0.0396198	Ppp1r37	7	19530800	19563076	-	4110	protein_coding	protein phosphatase 1, regulatory subunit 37 [Source:MGI Symbol;Acc:MGI:2687042]
ENSMUSG00000020755	914.897	1081.65	-0.241261	0.0396636	Sap30bp	11	115933282	115966725	+	3708	protein_coding	SAP30 binding protein [Source:MGI Symbol;Acc:MGI:1927479]
ENSMUSG00000026854	284.159	370.149	-0.381325	0.0398558	Usp20	2	30982279	31023586	+	9017	protein_coding	ubiquitin specific peptidase 20 [Source:MGI Symbol;Acc:MGI:1921520]
ENSMUSG00000097165	2.91357	12.1627	-2.05184	0.039923	2210008F06Rik	11	77489854	77491409	+	1082	lincRNA	RIKEN cDNA 2210008F06 gene [Source:MGI Symbol;Acc:MGI:1917307]
ENSMUSG00000072680	21.2522	51.4425	-1.27282	0.0401943	Tmem254c	14	26063919	26067355	-	1582	protein_coding	transmembrane protein 254c [Source:MGI Symbol;Acc:MGI:3711260]
ENSMUSG00000026807	28.7746	54.0792	-0.904221	0.0403451	Ak8	2	28700164	28813165	+	1873	protein_coding	adenylate kinase 8 [Source:MGI Symbol;Acc:MGI:1916120]
ENSMUSG00000059901	0	4.00738	-4.45814	0.0403471	Adamts14	10	61197112	61273438	-	5197	protein_coding	a disintegrin-like and metallopeptidase (reprolysin type) with thrombospondin type 1 motif, 14 [Source:MGI Symbol;Acc:MGI:2179942]
ENSMUSG00000025027	1364.65	1576.61	-0.208104	0.0403494	Xpnpep1	19	52943417	53040214	-	7120	protein_coding	X-prolyl aminopeptidase (aminopeptidase P) 1, soluble [Source:MGI Symbol;Acc:MGI:2180003]
ENSMUSG00000029151	12.2957	28.8055	-1.22864	0.0408413	Slc30a3	5	31086106	31108237	-	2834	protein_coding	solute carrier family 30 (zinc transporter), member 3 [Source:MGI Symbol;Acc:MGI:1345280]
ENSMUSG00000001134	126.172	173.562	-0.458583	0.0410138	Uxt	X	20941722	20962017	-	1639	protein_coding	ubiquitously expressed prefoldin like chaperone [Source:MGI Symbol;Acc:MGI:1277988]
ENSMUSG00000020375	400.24	494.18	-0.303311	0.0410616	Rufy1	11	50389286	50431125	-	2764	protein_coding	RUN and FYVE domain containing 1 [Source:MGI Symbol;Acc:MGI:2429762]
ENSMUSG00000018659	423.669	522.471	-0.301609	0.0411164	Pnpo	11	96937825	96943986	-	2925	protein_coding	pyridoxine 5'-phosphate oxidase [Source:MGI Symbol;Acc:MGI:2144151]
ENSMUSG00000016128	518.935	630.668	-0.28091	0.0412076	Stard13	5	151037510	151233836	-	8594	protein_coding	StAR-related lipid transfer (START) domain containing 13 [Source:MGI Symbol;Acc:MGI:2385331]
ENSMUSG00000026811	280.354	362.594	-0.371165	0.041311	St6galnac6	2	32599709	32620806	+	4815	protein_coding	ST6 (alpha-N-acetyl-neuraminyl-2,3-beta-galactosyl-1,3)-N-acetylgalactosaminide alpha-2,6-sialyltransferase 6 [Source:MGI Symbol;Acc:MGI:1355316]
ENSMUSG00000070643	125.909	173.469	-0.46245	0.0414637	Sox13	1	133382303	133424377	-	4312	protein_coding	SRY (sex determining region Y)-box 13 [Source:MGI Symbol;Acc:MGI:98361]
ENSMUSG00000040836	49.0069	80.1247	-0.70719	0.0414914	Gpr161	1	165295789	165326745	+	6962	protein_coding	G protein-coupled receptor 161 [Source:MGI Symbol;Acc:MGI:2685054]
ENSMUSG00000022414	262.53	343.582	-0.388215	0.0415355	Tab1	15	80133127	80161707	+	3360	protein_coding	TGF-beta activated kinase 1/MAP3K7 binding protein 1 [Source:MGI Symbol;Acc:MGI:1913763]
ENSMUSG00000045065	0	3.95781	-4.44194	0.0416834	9930022D16Rik	11	109413917	109420405	+	2706	protein_coding	RIKEN cDNA 9930022D16 gene [Source:MGI Symbol;Acc:MGI:2444178]
ENSMUSG00000078348	652.856	788.875	-0.273176	0.041733	Sf3b5	10	13005343	13009183	+	3841	protein_coding	splicing factor 3b, subunit 5 [Source:MGI Symbol;Acc:MGI:1913375]
ENSMUSG00000070719	0	3.90943	-4.42589	0.0418162	Pla2g4d	2	120265595	120289197	-	3688	protein_coding	phospholipase A2, group IVD [Source:MGI Symbol;Acc:MGI:1925640]
ENSMUSG00000006724	40.1449	72.3274	-0.844392	0.0419664	Cyp27b1	10	127048250	127053006	+	2574	protein_coding	cytochrome P450, family 27, subfamily b, polypeptide 1 [Source:MGI Symbol;Acc:MGI:1098274]
ENSMUSG00000031986	962.96	1136.17	-0.238582	0.0419733	Sprtn	8	124897886	124906161	+	4711	protein_coding	SprT-like N-terminal domain [Source:MGI Symbol;Acc:MGI:2685351]
ENSMUSG00000073403	1.90548	11.5832	-2.58677	0.0420129	Gm10499	17	36141758	36145923	-	1762	transcribed_unprocessed_pseudogene	predicted gene 10499 [Source:MGI Symbol;Acc:MGI:3702919]
ENSMUSG00000075229	941.056	1167.26	-0.309789	0.0422018	Ccdc58	16	36071685	36092120	+	1503	protein_coding	coiled-coil domain containing 58 [Source:MGI Symbol;Acc:MGI:2146423]
ENSMUSG00000006538	289.433	383.639	-0.405642	0.0422749	Ihh	1	74945315	74951672	-	3048	protein_coding	Indian hedgehog [Source:MGI Symbol;Acc:MGI:96533]
ENSMUSG00000031488	895.288	1049.77	-0.229945	0.0423695	Rab11fip1	8	27138773	27174646	-	10800	protein_coding	RAB11 family interacting protein 1 (class I) [Source:MGI Symbol;Acc:MGI:1923017]
ENSMUSG00000000056	470.245	593.528	-0.335538	0.0423791	Narf	11	121237253	121255856	+	4806	protein_coding	nuclear prelamin A recognition factor [Source:MGI Symbol;Acc:MGI:1914858]
ENSMUSG00000037735	0	4.01098	-4.459	0.0425259	2810032G03Rik	12	5375870	5416631	+	3173	lincRNA	RIKEN cDNA 2810032G03 gene [Source:MGI Symbol;Acc:MGI:1919919]
ENSMUSG00000047721	1073.48	1347.42	-0.327573	0.0426382	Bola2	7	126695401	126699798	+	4398	protein_coding	bolA-like 2 (E. coli) [Source:MGI Symbol;Acc:MGI:1913412]
ENSMUSG00000032113	110.587	160.788	-0.539157	0.0429777	Chek1	9	36708482	36727065	-	4635	protein_coding	checkpoint kinase 1 [Source:MGI Symbol;Acc:MGI:1202065]
ENSMUSG00000040525	180.632	243.495	-0.431674	0.0430287	Cblc	7	19778881	19796809	-	2541	protein_coding	Casitas B-lineage lymphoma c [Source:MGI Symbol;Acc:MGI:1931457]
ENSMUSG00000048826	577.975	710.648	-0.298074	0.043227	Dact2	17	14195052	14204304	-	3379	protein_coding	dishevelled-binding antagonist of beta-catenin 2 [Source:MGI Symbol;Acc:MGI:1920347]
ENSMUSG00000067212	3696.32	4309.95	-0.22153	0.0434631	H2-T23	17	36029773	36032855	-	2889	protein_coding	histocompatibility 2, T region locus 23 [Source:MGI Symbol;Acc:MGI:95957]
ENSMUSG00000049091	3048.53	3632.58	-0.252719	0.0434661	Sephs2	7	127271879	127274055	-	2177	protein_coding	selenophosphate synthetase 2 [Source:MGI Symbol;Acc:MGI:108388]
ENSMUSG00000113902	701.608	883.147	-0.331388	0.043474	Ndufb1-ps	12	101968090	101977068	-	1153	bidirectional_promoter_lncRNA	NADH:ubiquinone oxidoreductase subunit B1 [Source:MGI Symbol;Acc:MGI:3780865]
ENSMUSG00000040612	324.488	407.058	-0.327754	0.0436842	Ildr2	1	166254139	166316823	+	8251	protein_coding	immunoglobulin-like domain containing receptor 2 [Source:MGI Symbol;Acc:MGI:1196370]
ENSMUSG00000063628	187.122	259.414	-0.469493	0.0437097	Gm7665	18	16274648	16274944	-	297	processed_pseudogene	predicted pseudogene 7665 [Source:MGI Symbol;Acc:MGI:3645651]
ENSMUSG00000026272	162.253	222.097	-0.452685	0.0439898	Agxt	1	93135240	93145421	+	1697	protein_coding	alanine-glyoxylate aminotransferase [Source:MGI Symbol;Acc:MGI:1329033]
ENSMUSG00000030512	548.543	686.037	-0.322366	0.0442491	Snrpa1	7	66059003	66074587	+	3172	protein_coding	small nuclear ribonucleoprotein polypeptide A' [Source:MGI Symbol;Acc:MGI:1916231]
ENSMUSG00000109429	2.87502	13.0436	-2.1635	0.0444001	Gm45223	7	90132492	90137629	+	5138	TEC	predicted gene 45223 [Source:MGI Symbol;Acc:MGI:5753799]
ENSMUSG00000014776	116.062	174.919	-0.590764	0.044416	Nol3	8	105276140	105281939	+	3176	protein_coding	nucleolar protein 3 (apoptosis repressor with CARD domain) [Source:MGI Symbol;Acc:MGI:1925938]
ENSMUSG00000074151	579.483	693.082	-0.258381	0.0444646	Nlrc5	8	94434356	94527272	+	8493	protein_coding	NLR family, CARD domain containing 5 [Source:MGI Symbol;Acc:MGI:3612191]
ENSMUSG00000020439	134.171	183.606	-0.451698	0.044623	Smtn	11	3517523	3540612	-	4380	protein_coding	smoothelin [Source:MGI Symbol;Acc:MGI:1354727]
ENSMUSG00000074457	218.777	286.984	-0.392196	0.0447492	S100a16	3	90537254	90543151	+	1617	protein_coding	S100 calcium binding protein A16 [Source:MGI Symbol;Acc:MGI:1915110]
ENSMUSG00000029810	1185.57	1383.94	-0.222908	0.0449844	Tmem176b	6	48833818	48841496	-	2371	protein_coding	transmembrane protein 176B [Source:MGI Symbol;Acc:MGI:1916348]
ENSMUSG00000054364	1653.72	1957.52	-0.243634	0.0451921	Rhob	12	8497661	8500009	-	2349	protein_coding	ras homolog family member B [Source:MGI Symbol;Acc:MGI:107949]
ENSMUSG00000003573	347.723	426.958	-0.296621	0.0452022	Homer3	8	70282827	70294361	+	3440	protein_coding	homer scaffolding protein 3 [Source:MGI Symbol;Acc:MGI:1347359]
ENSMUSG00000029306	0.31758	5.84086	-4.03658	0.0452073	Ibsp	5	104299171	104311469	+	2068	protein_coding	integrin binding sialoprotein [Source:MGI Symbol;Acc:MGI:96389]
ENSMUSG00000108679	0	4.43816	-4.6033	0.0452361	Gm45134	7	44212069	44214718	-	1189	unprocessed_pseudogene	predicted gene 45134 [Source:MGI Symbol;Acc:MGI:5753710]
ENSMUSG00000032726	4.96204	15.508	-1.64605	0.0452518	Bmp8a	4	123312645	123343252	-	2405	protein_coding	bone morphogenetic protein 8a [Source:MGI Symbol;Acc:MGI:104515]
ENSMUSG00000004631	65.4502	105.134	-0.678919	0.045313	Sgce	6	4674350	4747207	-	10612	protein_coding	sarcoglycan, epsilon [Source:MGI Symbol;Acc:MGI:1329042]
ENSMUSG00000054594	0.64076	6.53831	-3.32906	0.0455264	Oscar	7	3609813	3616157	-	1847	protein_coding	osteoclast associated receptor [Source:MGI Symbol;Acc:MGI:2179720]
ENSMUSG00000028893	1251.91	1451.22	-0.213346	0.0455686	Sesn2	4	132492032	132510501	-	3475	protein_coding	sestrin 2 [Source:MGI Symbol;Acc:MGI:2651874]
ENSMUSG00000066108	4.05279	14.3544	-1.83494	0.0455957	Muc5b	7	141839070	141873084	+	14964	protein_coding	mucin 5, subtype B, tracheobronchial [Source:MGI Symbol;Acc:MGI:1921430]
ENSMUSG00000030278	133.607	184.124	-0.461454	0.0456164	Cidec	6	113424634	113435760	-	1856	protein_coding	cell death-inducing DFFA-like effector c [Source:MGI Symbol;Acc:MGI:95585]
ENSMUSG00000028741	539.365	667.426	-0.306713	0.045665	Mrto4	4	139347435	139352576	-	2611	protein_coding	mRNA turnover 4, ribosome maturation factor [Source:MGI Symbol;Acc:MGI:1917152]
ENSMUSG00000040557	183.6	253.321	-0.463444	0.0457891	Mettl27	5	134932368	134942637	+	3347	protein_coding	methyltransferase like 27 [Source:MGI Symbol;Acc:MGI:1933146]
ENSMUSG00000034269	1387.71	1594.88	-0.200614	0.0458173	Setd5	6	113077365	113153435	+	18347	protein_coding	SET domain containing 5 [Source:MGI Symbol;Acc:MGI:1920145]
ENSMUSG00000078636	258.046	346.574	-0.425843	0.0458219	Gm7336	7	51746647	51747878	+	1232	processed_pseudogene	predicted gene 7336 [Source:MGI Symbol;Acc:MGI:3644851]
ENSMUSG00000090946	456.829	572.629	-0.325016	0.0460636	Ccdc71l	12	32378704	32382943	+	4240	protein_coding	coiled-coil domain containing 71 like [Source:MGI Symbol;Acc:MGI:1919373]
ENSMUSG00000030720	1337.81	1612.96	-0.26948	0.046122	Cln3	7	126571207	126585817	-	5781	protein_coding	ceroid lipofuscinosis, neuronal 3, juvenile (Batten, Spielmeyer-Vogt disease) [Source:MGI Symbol;Acc:MGI:107537]
ENSMUSG00000038412	1155.6	1376.92	-0.251912	0.0461415	Higd1a	9	121848563	121858362	-	3040	protein_coding	HIG1 domain family, member 1A [Source:MGI Symbol;Acc:MGI:1930666]
ENSMUSG00000032724	1385.17	1612.7	-0.219637	0.0463557	Abtb2	2	103566310	103718423	+	6032	protein_coding	ankyrin repeat and BTB (POZ) domain containing 2 [Source:MGI Symbol;Acc:MGI:2139365]
ENSMUSG00000027472	477.68	581.168	-0.282358	0.0465201	Pdrg1	2	153008890	153015427	-	2443	protein_coding	p53 and DNA damage regulated 1 [Source:MGI Symbol;Acc:MGI:1915809]
ENSMUSG00000024516	228.652	292.331	-0.353648	0.0465915	Sec11c	18	65800549	65817665	+	3084	protein_coding	SEC11 homolog C, signal peptidase complex subunit [Source:MGI Symbol;Acc:MGI:1913536]
ENSMUSG00000018841	264.489	335.776	-0.343536	0.0466198	Rad51d	11	82876434	82890614	-	3714	protein_coding	RAD51 paralog D [Source:MGI Symbol;Acc:MGI:1261809]
ENSMUSG00000107205	0.958339	7.47723	-2.93568	0.0468499	Gm42576	5	75020236	75023081	-	2846	TEC	predicted gene 42576 [Source:MGI Symbol;Acc:MGI:5662713]
ENSMUSG00000041782	22.5143	43.8795	-0.959471	0.0470215	Lad1	1	135818598	135833342	+	3400	protein_coding	ladinin [Source:MGI Symbol;Acc:MGI:109343]
ENSMUSG00000020432	1186.87	1397.28	-0.235235	0.047059	Tcn2	11	3917192	3932159	-	2178	protein_coding	transcobalamin 2 [Source:MGI Symbol;Acc:MGI:98534]
ENSMUSG00000002728	1108.74	1300.38	-0.229215	0.0472343	Naa20	2	145902099	145916425	+	3705	protein_coding	N(alpha)-acetyltransferase 20, NatB catalytic subunit [Source:MGI Symbol;Acc:MGI:1915127]
ENSMUSG00000030982	1171.16	1348.24	-0.20286	0.0472777	Vsp35l	7	118740226	118842966	+	14648	protein_coding	VPS35 endosomal protein sorting factor like [Source:MGI Symbol;Acc:MGI:1918767]
ENSMUSG00000086306	1.64325	9.29772	-2.49716	0.0476226	Gm11754	11	119106328	119111425	-	661	lincRNA	predicted gene 11754 [Source:MGI Symbol;Acc:MGI:3651697]
ENSMUSG00000117030	6.85137	19.9006	-1.53629	0.048107	CT030636.1	17	12784882	12791660	-	254	lincRNA	novel transcript
ENSMUSG00000031551	0.64076	6.73541	-3.36813	0.0483077	Ido1	8	24584136	24597009	-	1825	protein_coding	indoleamine 2,3-dioxygenase 1 [Source:MGI Symbol;Acc:MGI:96416]
ENSMUSG00000099707	4.94524	16.0561	-1.6969	0.0483448	Gm8883	1	71888112	71891204	+	1541	lincRNA	predicted gene 8883 [Source:MGI Symbol;Acc:MGI:3649116]
ENSMUSG00000089775	0.701056	7.88143	-3.53015	0.0484037	Gm16270	10	86909479	86912716	+	3238	transcribed_processed_pseudogene	predicted gene 16270 [Source:MGI Symbol;Acc:MGI:3841260]
ENSMUSG00000030990	198.283	256.493	-0.37037	0.0484289	Pgap2	7	102210208	102238567	+	4529	protein_coding	post-GPI attachment to proteins 2 [Source:MGI Symbol;Acc:MGI:2385286]
ENSMUSG00000064326	167.046	225.364	-0.432333	0.0486086	Siva1	12	112644679	112649149	+	2420	protein_coding	SIVA1, apoptosis-inducing factor [Source:MGI Symbol;Acc:MGI:1353606]
ENSMUSG00000057465	3029.37	3426.56	-0.177802	0.0487463	Saa2	7	46751790	46754313	+	2518	protein_coding	serum amyloid A 2 [Source:MGI Symbol;Acc:MGI:98222]
ENSMUSG00000026584	333.328	429.746	-0.365181	0.0487633	Scyl3	1	163929100	163955126	+	5802	protein_coding	SCY1-like 3 (S. cerevisiae) [Source:MGI Symbol;Acc:MGI:1921385]
ENSMUSG00000025665	15.1154	31.6427	-1.06267	0.0488866	Rps6ka6	X	111388192	111537959	-	5013	protein_coding	ribosomal protein S6 kinase polypeptide 6 [Source:MGI Symbol;Acc:MGI:1914321]
ENSMUSG00000006717	2138.77	2527.83	-0.240748	0.0488954	Acot13	13	24817948	24831540	-	744	protein_coding	acyl-CoA thioesterase 13 [Source:MGI Symbol;Acc:MGI:1914084]
ENSMUSG00000024038	442.79	554.736	-0.324172	0.0489455	Ndufv3	17	31520115	31531326	+	2490	protein_coding	NADH:ubiquinone oxidoreductase core subunit V3 [Source:MGI Symbol;Acc:MGI:1890894]
ENSMUSG00000113294	19.2396	38.4501	-0.995977	0.0492744	Gm49326	12	17882197	17882322	+	126	unprocessed_pseudogene	predicted gene, 49326 [Source:MGI Symbol;Acc:MGI:6121511]
ENSMUSG00000074277	569.436	679.992	-0.256227	0.0495577	Phldb3	7	24610763	24629297	+	3001	protein_coding	pleckstrin homology like domain, family B, member 3 [Source:MGI Symbol;Acc:MGI:3642959]
ENSMUSG00000040564	3426.96	3947.28	-0.203803	0.0495758	Apoc1	7	19689481	19692660	-	744	protein_coding	apolipoprotein C-I [Source:MGI Symbol;Acc:MGI:88053]
